# Supplementary material for: Metabolomics of sebum reveals lipid dysregulation in Parkinson’s disease
Source: Nat Commun. 2021 Mar 11;12:1592. doi: 10.1038/s41467-021-21669-4 (PMC7952564; doi:10.1038/s41467-021-21669-4)
Supplement: Supplementary file 4 — Source Data [file 41467_2021_21669_MOESM4_ESM.xlsx]

## Sheet: Figure 1 DN Control
repidx	label	159	479	777	844	1973	2046	2108	3151	3175	3296	3310	3343	3354	3865	4028	4184	4419	4678	5006	5407	5536	5755	5787	5798	5810	5857	6244	6275	6319	6359	6598	6730	6922	6950	7015	7309	7484	7527	7760	8086	8122	8397	8476	459	518	1114	1132	1420
1	2	69.3394	2172.86	0	646.011	9.11348	984.142	7798.13	2378.8	0	525.244	198.636	271.428	0	140.312	1490.31	61.659	2074.29	0	0	407.964	1467	1.1199	3883.18	919.543	407.154	1729.13	338.642	290.743	72.7289	3000.65	1006.63	675.734	277.161	18919	1359.5	582.193	361.553	212.593	39830.7	742.62	2986.2	0	71.5754	0	0	2.76936	976.213	1876.83
2	2	4.77553	0	281.706	67.7679	0	1052.34	0	174.34	0	1103.24	168.611	0	10.8887	7.25013	0	22.7367	1148.04	64.0817	0.575012	232.525	784.423	6.24219	2098.03	287.358	1407.99	381.535	705.045	275.326	14.1791	2618.96	457.707	663.394	65.2248	38005.9	2230.16	3850.45	446.618	61.5599	7.53941	78.5934	390.348	2.89826	183.606	8600.29	1530.04	54.9491	289.357	254.585
3	1	580.254	7.13734	0	0.00525812	0.0949032	888.289	0	29.6714	0	0	167.703	0	0	7.15513	0	155.929	881.702	0	25.082	602.837	0	0	1568.53	671.691	789.861	70.8237	213.604	63.4238	83.439	1821.22	1194.23	6341.07	317.593	23885.7	4355.94	6041.31	311.032	246.026	18.3801	953.281	0	197.187	83.8673	7058.59	2781.92	77.5267	16.3759	398.499
4	2	37.2188	0	0	0	0	0	0.397586	89.1435	400.795	0	225.41	0	428.102	25.9096	0	74.9922	1594.43	3.33524	0	142.338	2986.43	148.88	839.324	0	0	14.5014	77.0368	284.828	4.62949	2425.53	158.307	3919.19	61.5612	16466.8	1801.75	691.288	616.167	80.1919	187.458	509.309	659.276	101.106	2.20964	0	0	28.2405	112.881	0
5	2	11.0977	0	0	0	5.79557	772.954	0	37.3576	0	1044.75	533.249	0	2027.78	22.2911	0	0	1448.98	0	0.437696	67.1122	1141.9	775.732	1002.48	0	444.385	192.399	97.8417	69.0058	103.409	1950.37	491.599	442.949	79.6681	9663.56	2877.6	6419.72	113.495	5.09285	35.9362	402.638	279.243	151.144	14.8766	26888.7	8633.73	12.1933	283.559	411.947
6	2	45.2699	0	4083.12	6.61914	90.803	0	3.59504	93.2442	0	481.156	174.524	10355.3	483.397	0	9602.08	0	72.1144	264.212	769.51	154.73	0	75.6863	244.932	0	0	1467.38	282.003	0.253043	4.42799	267.79	0	266.738	183.465	27956.8	2612.9	1879.25	346.74	0	108.36	669.233	0	220.313	62.0379	3343.78	13548.4	76.0035	32.4156	0
7	1	0.629152	0	0	0	0	0	393.965	1244.21	1663.55	401.065	61.2326	0	0.0922094	14.094	0	65.5494	571.902	8467.33	5.94585	378.61	1210.86	2228.47	17761	0	0	9973.28	125.85	288.239	66.5404	738.496	782.402	3206.4	71.2433	6670.45	9937.33	433.456	367.759	0	621.432	116.618	500.925	0	165.34	0	250.283	0.471376	421.24	0
8	1	49.9027	0	1484.83	25.6746	0	0	0	177.958	1139.65	337.988	278.562	609.553	78.3423	16.057	378.293	106.328	286.135	84.5851	2.09363	441.359	1874.44	780.925	1612.08	0	0	0	0	50.2085	188.648	2138.72	711.457	375.58	68.6933	3992.35	3318.57	687.021	296.119	0	446.311	215.994	1101.79	58.5255	0	0	0	64.0142	303.742	0
9	1	43.0878	504.494	2093.28	183.606	0	0	0	52.06	44817	350.345	137.359	487.253	0	0.837602	1914.71	0	171.94	0	0.696813	29.8289	1115.73	3557.1	331.979	570.097	0	27914.2	3.17333	26.446	61.06	3229.59	403.759	2598.46	136.938	2810.2	3275.04	15.1205	258.617	0	6.4396	723.372	0	57.0303	0	0	0	0.00123069	1975.06	0
10	2	5.50694	0	286.882	0	12.6475	136.871	46.2235	59.6519	658.614	1956.3	483.012	670.523	306.286	4.7443	0	160.18	177.383	226.45	324.593	146.814	980.256	1412.62	1301.36	1751.24	0	357.4	286.893	157.515	107.382	3396.07	613.454	389.893	152.819	5023.85	1462.01	4227.18	1062.22	107.381	153.451	568.179	0	947.941	33.0258	9424.14	12857.9	72.3567	196.523	355.21
11	2	1.37178	65.5316	4500.5	2.40961	58.4259	0	0	87.3004	0	3172.68	379.424	1428.6	548.925	93.4111	4010.92	217.631	248.928	292.724	435.14	48.2513	512.995	3106.17	1043.62	423.116	616.428	0	578.061	222.71	210.111	3215.41	1955.74	168.511	103.428	2837.52	2959.34	7060.96	553.97	172.16	149.915	265.862	505.76	633.405	120.142	13692.4	9861.46	115.697	270.432	338.533
12	1	0	22.0061	1333.26	125.948	0	861.806	0	17.1577	0	0	233.98	0	198.682	0	264.341	0	631.103	0.427301	25.7297	459.969	285.404	913.606	1826.27	221.311	1328.34	1265.33	113.54	33.3938	113.851	2880.77	262.798	229.346	36.6028	16339.1	1987.86	1487.49	550.686	266.679	21.7433	1144.66	0	142.721	241.334	1448.67	1474.04	46.7099	103.808	292.736
13	2	2.5499	8.54794	0	16.5283	0	196.158	0.656026	29.8613	0	366.825	6.27974	2148.51	0	154.75	0	0	3727.77	15.6875	0	25.8154	0	193.295	469.96	659.838	0	722.188	689.017	20.6928	119.716	1263.41	681.629	459.5	118.133	4390.2	1051.85	0	259.53	143.478	2.5518	556.579	714.203	97.4473	109.839	0	0	33.5702	126.801	782.33
14	2	57.8007	147.499	724.058	0.53243	0	382.823	0	14.6772	325.763	2317.13	410.46	0	2188.92	5.08847	0	137.55	161.299	33.3171	386.727	576.567	594.491	54255.7	1088.37	3505.85	4606.7	0	247.814	22.2266	75.3235	315.655	364.08	490.208	82.9741	5992.42	4500.29	10799.7	97.4576	57.8352	320.155	122.343	1402.67	240.978	0	9499.41	10458.4	1.36046	131.659	205.638
15	2	0	0.0203587	0	0	0.3679	0	0	35.6693	0	1776.88	18.7182	0	0	0	0	155.481	1085.4	0	0	259.677	800.949	0	9099.8	1183.26	655.941	378.533	263.476	42.925	110.014	1586.08	0	364.404	124.711	23995.9	3508.57	1738.99	615.597	175.392	124.409	307.135	555.674	53.0073	47.9774	0	0	0	84.921	1646.53
16	2	637.551	47.8339	512.427	0.593191	2706.56	221.251	0.446665	0	0	0	0	0	17.0795	0	1431.18	0	41398.8	9.58058	0	126.893	0	48.4627	0	0	0	0	800.437	48.2037	60.3076	0	169.896	1337.66	143.683	0	0	0	0	0	0.464255	585.021	0	661.013	247.321	0	0	642.483	561.018	0
17	1	0	1546.4	0	1767.01	0	0	0.582254	63.2587	0	941.433	402.607	0	216.629	2.39469	0	0.681067	402.275	181.995	7.38398	123.17	1950.54	27771.4	339.186	1204.52	0	0	0	0	210.673	2951.21	559.198	1025.31	47.0714	12634.1	1576.11	0	99.1682	61.2046	2.92766	406.933	339.235	50.0079	214.256	0	0	41.9748	239.139	195.267
18	1	0	4722.34	2969.9	3947.85	0	0	5.72468	18.804	257.097	1028.65	3.88595	325.958	0	0	704.773	104.244	725.234	55.5372	237.216	221.437	456.371	10276.6	1382.12	809.396	0	776.463	594.256	7.11536	173.124	1502.21	0	108.367	135.05	12882.4	3176.59	3859.86	189.985	39.5365	45.1453	353.753	227.682	24.9841	243.362	2607.77	1705.17	2.69955	117.776	138.807
19	1	0.899652	0	0	0	0	376.151	0.386918	1.05179	0	436.237	385.332	0	118.315	31.3614	0	12.031	120.409	185.535	0	121.396	0	865.593	0	376.673	0	0	54.8002	326.645	93.1287	0	1020.63	1543.66	81.7919	0	0	0	520.666	2.37824	0	823.485	282.968	19.3202	0	0	0	5.24617	4.74401	828.099
20	2	239.898	0	106756	2.27128	9.39447	2003.02	0.210406	599.858	10694.5	33134.5	0	10977.6	148.498	3327.9	57640	258.071	170.483	0	3966.06	754.939	0	13.9136	2007.82	38458	30163.7	486.689	1910.95	500.053	488.333	5641.46	0	162.472	2087.66	1639.63	5132.75	2492.6	773.884	152.594	777.246	513.035	43967.9	6749.32	1801.04	16442.5	3191.05	9.42957	158.732	261.609
21	2	320.764	1310.87	41063.7	346.968	1.19944	2055.06	0.510432	0	45700.3	35243.6	0.00872206	28535.5	1136.04	7192.78	69845.5	138.375	110.2	0	29101.3	697.98	1689.15	11.9466	2488.92	57271.1	22061.2	3411.41	1868.51	831.157	278.409	4707.81	0	0	1628.92	12457.6	2357.77	2216.53	916.156	30.7625	417.916	611.765	55274.8	5461.38	2847.12	15042.9	1781.91	67.9438	237.496	1583.52
22	1	152.436	0	83703.6	0	7.60902	5278.92	8.7676	0	20364	28059.2	0	10406.8	298.387	921.009	94026.4	395.32	139.868	47.577	17250.5	345.368	510.456	0	858.39	43430.8	28564.2	31.4378	1309.49	440.813	98.8928	1516.98	0	0	1758.62	0	8691.25	4755.74	1222.46	0	6.36147	53.2248	43590.6	6538.54	1208.75	5699.31	1714.55	0	0	690.759
23	2	6.37076	0	0	12.006	29.2818	6952.24	171.839	0	17063.7	28653	0	1610.19	2721.54	264.834	16721.2	267.486	9.2501	35.9729	5276.86	509.88	2331.31	0	3856.56	36887.2	26946.8	1439.26	272.473	273.726	196.853	9016.84	896.64	909.857	2782.69	3437.02	5766.18	3874.22	826.209	83.5879	93.7514	1909.69	45784.9	4866.03	1105.24	18918.7	9369.87	1587.1	12.9927	1024.76
24	2	2692.07	57.7296	66891.2	249.424	348.614	1311.41	0	0	54013	51054	2.71043	10025.6	2960.55	12045.5	120450	1142.73	0	0	120540	331.441	705.423	14.3199	974.766	52295.6	58163.3	1341.01	0	180.518	180.813	1305.02	312.585	319.204	2334.42	472.05	4348.06	13104.4	1040.72	351.817	2727.15	561.279	83506.6	2171.19	0	10005.5	8367.26	0	71.5755	4555.47
25	2	0	0	46404.1	0	27.1883	0	4.1189	1478.75	139101	19410.5	0	11623.7	181.767	9212.85	88363.9	24.4799	82.4732	0	4064.59	1103.56	1217.39	139.754	18374.8	39948.2	18634.5	20.3158	184.585	260.141	3.13603	1210.42	5598.55	1472.11	1936.01	0	23328	943.938	779.038	11.788	197.396	349.7	40694.6	4079.15	205.697	0	0	213.185	220.478	148.665
26	2	59.6039	0	0	1.85469	0	636.53	0.0459219	0	19998.8	29884.8	53.0446	474.629	307.307	122.626	16107.7	0	0	55.4507	115.51	322.17	3441.73	0	6199.12	35973.1	22809.9	150.798	579.733	182.912	349.821	8494.64	0	59.6976	1525.7	5071.49	6990.18	900.563	896.544	194.418	0	1163.44	54469.1	2582.62	318.416	0	0	0	134.868	2600.96
27	1	55.4026	4777.15	1750.55	2600.05	30.5182	0	0	570.083	30764	34000.5	12.3107	1175.32	1627.12	4387.2	14991.8	223.765	0	394.507	2829.12	0	3433.83	1.11047	1339.06	23680.2	10058.2	20.7586	0	470.329	51.7834	10342.3	443.08	1287.3	2877.51	4191.74	3961.02	565.562	1176.26	90.101	47.3032	1085.55	46911.2	3884.68	289.17	0	0	0	301.523	340.205
28	1	563.419	878.21	28802.3	2303.17	0.406225	0	3.12644	30.3702	10089.2	29359	145.597	3027.31	2603.55	11760.2	56346.1	634.721	0	349.499	9111.66	211.955	6479.86	0	333.472	18623.5	15226.6	117.734	903.585	417.693	183.338	12127.1	0	1056.12	1691.06	0	4161.66	309.934	685.187	0	11.9924	311.543	40002.9	3027.05	128.209	0	0	43.0747	156.494	278.833
29	1	0	41698.5	2116.4	27400.6	20.9637	2091.33	0	97.9231	15652.4	35162.5	27.491	1834.1	2498.34	4174.47	19391.5	0.118512	0	146.027	3070.29	733.77	3207.6	18.1424	438.018	21997.8	11129.4	0	1731.58	183.895	179.765	8901.26	678.911	1537.11	2118.91	725.495	4990.81	2758.49	538.943	46.9758	75.0995	238.313	37042.9	3252.86	199.363	0	0	0.867217	93.265	0
30	1	42.0203	0	32310.7	1.2447	0	0	0.0362871	50.2877	58454	39934.2	376.489	2387.88	3503.39	454.152	50614.7	13.3196	0	147.969	9515.41	738.573	2523.15	17.1291	1061.96	44685.7	19842.8	0	1649.62	298.339	92.4045	8421.52	1020	412.158	1466.06	2721.19	3632.36	1587.37	972.042	42.2525	808.862	13.6759	53573.7	1384.3	42.9853	0	0	119.827	344.702	0
31	2	161.208	0	30624.7	0	523.565	12.3349	0	58.37	49783.4	31950.3	0.695396	48266.9	2283.75	11681.1	136362	583.374	4533.67	336.747	8576.23	786.256	2218.06	36.4619	0	43160.9	21987.5	2281.53	270.154	173.178	253.227	1454.59	0	406.773	1505.83	0	7170.17	0	1360.64	0	474.074	602.996	64440.7	2175.97	188.784	0	0	5.87919	6291.36	237.773
32	2	189.603	4861.99	44269.5	3549.3	332.374	1760.11	0	0	6222.02	18965.2	101.364	47977.9	3050.57	1970.42	90478.1	204.558	420.681	118.391	40566.2	173.665	2332.1	251.341	537.172	11942.2	769.25	1659.56	821.562	205.26	426.959	1731.92	1499.64	305.1	2321.34	3226.06	3856.97	10570.2	344.202	286.922	642.136	228.87	6585.49	1369.98	474.545	15305.4	14998.7	9.57576	350.375	835.331
33	2	232.454	0	14235.7	0	15.9877	3610.67	0	7.06964	33199.4	53671.9	169.55	2731.35	5760.58	800.962	37290.7	1612.23	0	59.9867	15853	193.783	864.263	0	0	67532.2	68524.4	5075.92	912.076	175.895	69.7807	4423.4	1174.89	202.968	2422.68	1677.63	3465.86	12761.7	1497.66	403.204	10594	492.646	97530.4	1312.63	433.031	15526.8	19254	78.2765	0	7299.17
34	1	0	1483.89	35125.4	2470.27	165.66	0	173.494	272.897	30022.3	24931.4	115.051	12696.1	197.38	3471.28	94677.8	0	1.24321	832.946	1165.16	651.347	0	142.486	0	15123.9	15120.2	0	952.283	1337.03	99.4745	0	474.567	150.817	1867.4	0	0	0	809.921	354.659	394.087	277.218	15768.4	354.597	403.726	0	0	0	317.158	982.646
35	1	6.94299	0	7649.23	0.00194242	17.5884	9445.73	2.40521	0	4911.51	17227.9	0	11315.8	857.113	777.62	17052.5	118.496	0	265.435	7109.05	299.398	479.379	0.0204773	1722.48	25974.3	20731.8	9.28669	1968.45	774.07	276.824	7309.56	1143.73	486.184	2125.99	4871.89	4541.22	1881.5	306.932	875.993	77648.4	884.844	34511.6	1780.43	358.724	16877.2	5967.64	0.274088	107.727	784.052
36	2	710.053	0	27461.8	0	180.129	2087.85	0.551251	0	17593.4	29363.1	191.929	10905.3	4053.16	2847.16	68029.2	469.959	0	10.8881	44161.8	825.659	1339.45	49.2004	1519.96	49171	30271.5	1289.54	0	753.14	131.72	3300.76	2898.37	429.729	1416.96	776.746	7207.46	3993.97	354.908	670.094	4593.75	195.343	49319.6	1165.01	39.2935	14870	20733.2	220.72	1.53477	2326.41
37	1	0	0.0457212	23919.8	275.19	2.16252	53.4206	69.3721	199.106	685.255	17914.7	0	7239.37	0	1471.54	51586.6	0	0.625052	569.583	345.466	20.5242	0	0.251494	0	15394	0	5135.97	1082.32	1679.22	196.729	0	627.661	264.767	1072.62	0	0	0	197.3	107.873	0	516.359	18627	981.413	396.779	0	0	36.7474	1382.15	368.52
38	2	637.16	0	25526.7	0	0.237164	5043.8	0	15.6776	22014.8	23945.5	162.167	4691.91	6997.67	164.686	28107.6	1382.06	0	0	23140.9	831.784	71.9093	8.81568	375.414	38550.2	50020.8	842.73	143.167	27.2171	107.508	1409.24	4393.64	123.097	1564.25	0	3769.29	9222.04	746.017	280.743	877.052	332.76	75697.3	1865.67	204.044	22084.6	21499.7	0	0	4960.3
39	2	10.8228	0	309.734	0	40.4808	695.623	0.858892	0	8942.73	18878.4	197.115	3778.7	222.305	1380.34	9306.91	327.75	360.507	97.9781	6524.59	497.612	2323.31	18.6177	1176.58	25778.1	18786.5	1687.21	1396.83	829.164	402.24	3791.68	1267.24	889.931	1419.54	3584.84	6501.95	2389.84	196.757	216.193	129.965	601.388	27713.5	5796.29	779.743	9535.96	5591.29	3690.59	119.113	1526.17
40	2	147.327	29222.7	0	20775.8	61.3491	3424.15	0.0046778	0	3397.36	28033	463.726	1039.47	5083.18	2677.49	2344.52	475.01	1.42185	96.2989	11650.2	272.246	691.242	89.5157	530.683	27644.4	7167.92	1342.38	0	1069.38	74.0954	5612.99	2649.12	348.307	1050.27	4908.68	2849.8	7449.33	663.29	221.227	107.178	329.934	20673.6	5400.23	269.638	64723.7	14242.5	6.03703	111.286	2339.72
41	2	45.1041	0	27272.8	141.332	228.165	0	0	0	8841.75	23387.9	0	8387.89	110.627	2821.3	67052.2	4.5473	0	307.087	13147.7	271.086	887.908	202.804	1467.15	25988.7	9566.41	4497.05	0	387.331	357.702	494.819	0	129.354	1249.02	893.384	1083.92	5449.32	742.257	121.175	954.526	447.25	16495.5	1599.92	390.543	2410.04	0	204.42	113.273	554.547
42	1	57.7216	617790	45595.1	453828	2.68797	7187.66	2.29685	0	531.455	15131.1	152.82	5563.39	1687.87	879.868	49648	1357.02	0.0457718	548.395	5612.21	341.916	2006.44	222.273	484.229	21737.5	13947.9	4794.48	2352.34	120.438	103.523	4232.03	550.378	181.916	1050.24	527.26	4606.59	5741.12	502.968	439.955	469.251	195.028	52397.9	120.05	213.935	8205.27	618.747	0.036068	0	573.343
43	1	0.712925	648.128	16395.8	496.506	404.726	2297.21	1.27439	0.421176	0	10732.2	0	6413.69	0	2023.69	33968.7	481.477	125.999	284.39	13533.4	180.753	676.929	229.766	531.372	8126.37	464.918	1318.04	475.41	241.564	141.482	3231.57	416.942	665.235	1161.42	2110.16	3526.92	5248.12	364.391	8.01917	665.058	525.367	11869.4	767.252	588.815	7560.08	0	13.1275	181.826	271.241
44	2	0	0	0	0	0	3756.1	457345	25596.2	41125.8	0	290.466	0	836.303	1115.73	0	1119.97	8.05481	100.217	1129.46	853.096	3678.21	0.25785	3088.66	1629.35	731.987	856.147	727.27	227.692	272.452	8240.05	364.781	593.031	719.2	4632.83	5621.4	5691.17	273.59	117.857	2.76096	89.1359	0	671.935	69.0027	13546.3	1633.88	98.9018	20.5798	739.631
45	1	80.0156	340.759	41024.9	0	0	3340.61	0.258082	3.58502	307.79	18452.6	0	7430.52	1719.25	3029.34	23501.4	84.7132	126.087	190.606	5935.58	649.497	0	190.444	1425.3	14120.2	7027.59	101.661	576.762	571.96	163.203	2623.48	1597.78	0	873.162	3503.07	2321.05	5675.71	374.796	185.968	1221.08	67.6168	14497.7	1140.87	272.506	5214.6	832.458	0	280.629	373.052
46	2	12.2178	34.4629	5521.7	0	29.0135	0	0	1257.26	189275	21490.1	0	2993.04	791.865	2505.33	64597.2	1.34256	0	365.168	2783.83	4.99705	4360.3	3.52552	11957.3	35311.9	32435.2	310.04	25.9427	140.693	33.8411	811.281	1736.27	1200.02	1532.46	3.66599	15220.9	1022.22	747.574	961.183	525.832	741.143	63608.6	144.871	242.546	0	185.595	69.9833	300.105	0
47	1	0	0	3748.46	9.54768	33.5943	504.156	1.72067	90.7519	557.495	32284.1	155.282	1514.61	1161.96	712.071	24246.4	0	20.8678	134.968	66.0646	518.195	0	3.16863	0	15357.6	1013.11	0	2922.35	195.459	36.2412	0	2312.77	3301.85	1148.13	0	0	0	50.1435	162.7	0	421.624	14411.3	570.704	172.765	0	0	0	64.4229	0
48	2	5.13484	0	2414.12	0	0	0	16.6708	19.2655	18057.6	18966.4	261.209	2856.45	1080	12531.2	29131.3	372.95	1.75402	205.554	7293.96	141.44	1453.27	6.14977	540.21	19106	9230.52	39.4381	423.087	126.305	116.174	5210.74	3849.54	1313.18	1302.72	2155	2165.7	314.493	642.151	168.272	334.112	716.811	28089.6	957.852	474.57	0	0	50.1597	362.886	0
49	1	0.0736303	0	67887.5	131.676	28.992	0	9.70804	30.7161	3697.99	18066.1	337.65	6746.28	6.26054	632.612	130713	0	0	399.444	19.7192	780.578	0	50.872	0	17636.2	5720.82	0	908.605	2552.64	246.704	0	907.186	0	818.232	0	0	0	339.647	386.349	528.932	330.142	23526.7	6750.8	299.862	0	0	140.382	0	2362.04
50	2	20.1998	118.37	36263.5	0	0.140898	1735.63	0.907958	147.326	2731.97	22172.7	302.066	4224.1	1299.02	5045.91	37429.9	399.296	5.38506	0	4270.38	739.682	1081.69	11.7876	1959.43	27130.6	12905.8	1496.95	191.764	670.501	315.653	2600.01	240.397	191.127	914.061	2719.06	2825.6	2698.69	657.24	72.9629	16527.5	410.708	18912.7	4145.18	855.305	6722.9	4455.84	0.102141	1798.93	0
51	2	0	60.1438	2815.67	142.831	16.7401	3859.96	2.92905	0	2387.44	13569.7	22.2146	8713.84	961.551	6385.58	10857.6	62.3768	0	14.6305	2276.57	140.221	3014.06	67.5394	3010.17	13532.4	9144.29	498.21	75.8317	588.566	257.692	4196.17	400.708	261.06	959.558	1584.24	6402.54	2553.12	255.352	239.315	99.8947	0	19031.3	1405.12	379.41	15102.1	2972.19	103.507	134.293	1561.79
52	2	60.0415	10320.8	6491.2	6985.33	41.8374	1311.26	0	0	0	27037.4	230.238	6312.58	2200.98	29429	22855.1	519.805	59.0623	162.769	3899.03	364.038	1128.71	111.634	1183.69	31622.4	8668.2	1820.08	1558.29	38.8883	219.457	4475.64	1176.72	0	871.217	883.638	2098.39	9247.33	344.895	59.5942	72.2984	499.529	21310.5	1127.87	111.31	32470.1	15937.9	46.7773	35.4793	1821.53
53	1	0	0	40905.8	4.69087	216.492	477.782	1.58867	0	3691.24	11843.4	249.264	10393.2	1472.56	9775.57	53580.6	6.25008	0	127.037	13812.8	39.7815	906.635	288.073	1976.81	11227.3	13132.4	451.602	884.521	53.909	101.802	1169.08	240.131	0	462.894	717.561	2570.11	4118.17	954	181.511	14505.1	114.715	15173	354.422	638.258	3109.13	772.887	5.53541	0	211.085
54	1	0	0	22293.9	0	45.9788	0	0	19.8402	10797.9	13972.6	48.3974	30789.4	409.117	62805.1	33463.1	55.1791	0	225.655	2708.99	278.538	3205.43	0	529.88	15397.8	11027.6	256.18	151.051	202.437	136.423	2149.26	1832.16	267.939	846.39	0	2995.4	0	325.559	135.954	466.059	381.026	15540.3	862.802	232.049	0	0	0	2.25598	0
55	2	1.90309	0.762924	2732.72	0	239.254	739.304	0.343666	7.48275	10040.3	4436.68	81.6885	21863.5	853.173	29100.2	12089.3	930.62	10.1079	0	7125.58	1000.59	681.892	299.927	1495.78	6621.23	8350.08	2699.8	0	0.0824697	36.8097	2091.56	1561.23	283.316	516.038	2213.04	6265.63	8290.23	385.807	324.188	2.12657	88.9287	4456.63	656.106	143.066	13002.3	16670.8	23.8449	0	531.175
56	1	0	235.45	408.504	0	50.3276	5248.16	1.26001	2.21479	2916.79	9833.37	164.535	2659.02	337.837	4465.97	4169.5	41.68	152.882	46.5411	1894.83	557.09	500.637	358.988	4821.94	16588.6	8974.77	1041.42	220.618	414.396	213.453	2788.44	721.888	342.461	784.309	3577.13	4232.33	580.308	668.249	467.134	0	713.823	10006.4	879.395	291.02	12777.4	4469.92	53.9681	10.0312	148.98
57	2	2.83197	130.232	12359	0	12.8315	32.3107	1.39997	107.256	1797.08	9529.99	128.337	5300.29	0	4220.75	18276	7.74218	3844.58	0	0	253.27	466.918	149.893	1399.26	3999.39	458.844	1143.34	0	273.452	36.5742	439.579	509.178	0	430.301	0	4769.05	497.885	128.867	112.71	0	203.838	7382.67	545.814	43.9842	0	0	10.9631	0	243.855
58	2	35.9082	0	1505.28	0	40.2111	8100.92	0	0	5204.64	15301.1	72.9825	1407.78	214.352	233.578	5782.1	326.338	101.607	86.7119	3854.55	235.424	1057.25	8.19262	1598.67	18550.5	31731.8	1102.41	158.283	15.8141	22.3637	1148.82	0	0	617.541	4133.99	1421.55	8469.39	1119.46	10.7487	1189	537.506	26253.3	274.989	165.623	2860.7	637.279	36.8355	0	1002.11
59	2	133.635	0	93885	0	81.8432	0	0	300.296	501.304	17845	14.669	20118.1	0	29423.3	193060	425.966	7.92353	218.768	6516.91	511.799	2236.79	4867.49	419.169	17227	1114.26	9659.95	0	768.659	732.911	6427.17	422.826	0	2073.96	0	3210.39	467.618	898.813	196.988	425.573	0	3565.2	19487.3	267.213	555.491	0	113.264	16.3676	0
60	2	0	0	1926.47	281.398	88.4156	452.244	0	0	6923.48	34946.6	752.37	21465.1	3291.59	15138.3	26431.4	1123.95	303.915	32.6853	7833.36	641.319	1856.35	316.781	2565.33	34919.1	15092.3	2123.07	432.169	2650.71	244.909	10202.7	733.586	1442.39	2224.9	3218.47	5165.58	6698.3	461.142	6.29327	178.956	722.85	23959	23658.1	0	28312.6	21734.5	61.3586	597.281	1131.64
61	2	23.5508	14.3815	31950.2	152.377	3.5109	1512.31	0	143.632	2126.31	14202.3	305.078	50965.2	211.618	8869.95	43985.2	159.357	0.198379	101.074	5271.19	449.589	2950.51	1207.97	1965.83	25144.7	11553.2	1602.39	0	904.33	131.941	5869.75	250.467	172.87	1237.06	870.996	3372.73	3522.87	309.86	1528.18	0	91.909	16753.1	4024.67	1590.53	2641.36	3006.76	0	0	310.03
62	1	11.6502	0	15167.1	215.328	4.18422	3423.45	1.65384	128.551	937.842	12822.1	0	18819	1174.72	2284.87	17342.1	85.7676	0	478.293	1835.2	360.354	1459.47	82.7022	4453.96	17537.1	12468.9	170.799	1314.83	207.78	279.22	6222.93	161.867	0	1159.71	6963.78	4941.99	4750.44	393.561	87.7063	264.959	419.528	8770.46	2225.09	1790.68	6183.25	676.384	3.87134	54.318	916.776
63	1	1.66519	0	3888.59	3.29933	11.6199	4366.59	0	0	383.346	22923.3	0	1566.48	678.218	668.621	12710.9	186.125	1.18923	521.718	3622.1	532.695	1232.9	74.3119	5269.73	17896.2	11433.1	98.3198	825.191	642.085	194.148	4004.42	0	563.921	736.233	3131.32	10092	10508	310.696	230.438	296.814	291.281	10012.8	1073.8	1756.2	6561.94	4888.35	28.6508	2034.33	219.057
64	2	24.8894	11994.2	51365.1	11578.5	225.798	0	12.6862	929.809	62186.4	10878.4	140.012	5518.48	316.075	646.247	92331	187.28	0	417.433	1754.73	322.23	2079.61	3178.83	11361.2	10975	4624.3	752.135	460.764	38.2952	330.857	410.067	1115.31	0	960.13	0	21931.5	0	744.955	324.119	38.0078	32.4628	17728.3	768.594	93.8591	0	240.934	83.4521	110.282	0
65	1	0	29434.5	21874.7	20779.5	4.64071	0	18.7346	0	1413.5	14651.1	232.154	5728.52	182.965	1598.02	20261.5	20.6548	84.5567	303.483	59.9059	0	0	11355.2	0	16838.6	4162.21	225.729	334.167	195.816	188.585	0	1522.33	617.546	938.326	0	0	0	10.6732	148.179	50.4797	436.016	10491.6	756.704	91.4206	0	0	0	0	0
66	2	44.7159	353.763	35918.9	0	0.0926673	2174.42	1.32867	145.721	514.351	14397.5	130.462	25278.8	2127.43	6300.58	37942	64.925	0	2413.98	2454.45	699.483	960.618	1521.48	4209.2	15804.9	10450.4	622.573	30.2405	230.287	304.206	1735.18	138.971	0	1132.77	1518.52	6341.01	6514.99	746.258	49.8498	168.521	864.149	12467.7	432.395	620.128	6186.21	4410.31	123.346	397.701	157.223
67	1	85.7964	9871.26	18637.5	3726.23	65.5795	2497.87	0	0	5347.15	22573.4	415.091	2777.32	405.284	500.613	39313.9	316.272	219.995	425.858	2093.4	448.092	434.562	401.24	1540.16	16091	8129.65	1426.17	1008.44	465.081	69.2168	4921.58	469.851	179.844	649.484	2914.21	6566.46	3654.92	581.592	189.667	162.411	565.315	15533.2	932.576	148.922	5414.85	3776.82	93.3955	458.895	402.719
68	2	0	63.9143	79302.1	0	0	6113.95	0.000272523	13.1809	17661.4	22608.8	523.154	2259.97	730.895	677.523	112508	273.7	0	28.961	34.6981	153.407	3325.86	180.772	1689.27	30482.8	13940.8	1011.25	0	449.909	167.175	0	534.938	121.112	752.74	160.746	5907.09	6551.61	863.723	269.883	641.849	783.868	23532.1	1693.91	0	0	529.083	123.019	424.934	379.056
69	1	0	0	66093.6	0	0	0	20.3012	690.074	1191.39	26043.5	267.171	6516.08	167.454	843.19	89893.3	258.064	81.9306	735.086	19.2032	235.708	0	147.195	0	36966.8	9100.81	0	483.229	10640.9	479.912	0	397.164	417.33	1351.35	0	0	0	890.256	158.821	0	282.36	17510.9	23644.2	33.6585	0	0	85.9599	222.124	7727.66
70	2	161.606	0	74498.9	0	335.762	737.828	0	130.286	12470.3	34122.4	271.742	12534.9	1360.6	6433.56	97448.7	371.811	0	208.098	2104.99	866.83	1883.46	4427.28	444.015	40300.3	9076.17	304.627	2.10487	380.291	253.994	3655.93	3139.07	0	1183.95	82.2237	3547.12	2793.55	1226	135.373	252.403	357.476	12892.4	25212	220.929	6385.51	3199.88	116.969	75.5416	1321.29
71	2	74.7295	2425.04	12871.9	273.302	50.9013	3075.91	0	2.0204	8156.07	34894	258.923	20176.1	4240.6	5838.93	33369.4	879.873	4.83989	96.2912	7436.84	387.381	1048.27	44050.8	1675.06	38254.7	23972.4	139.145	0	3432.62	264.593	3400.55	561.764	0	1077.81	0	0	10917.9	622.793	166.607	259.485	111.267	58358.5	14706.4	156.641	21016.6	20399.2	0.340885	0	1568.19
72	2	134.44	21.6282	29880.1	0	119.205	0	3.99988	508.442	43629.6	8155.52	201.745	7831.19	130.501	7403.84	81258	194.149	0	449.236	2544.65	315.176	825.482	1279.38	16333.6	15092	5182.8	25.2231	298.364	797.086	47.1616	1696.08	606.784	0	645.701	0	17851.1	287.553	646.781	128.091	154.65	0	13097.9	645.969	332.267	0	77.4036	69.0175	34.5224	0
73	1	275.354	0	47013	0	69.2002	0	8.99148	520.905	23811.7	11229.9	165.998	4363.89	7.01541	2348.97	24929.7	4.05423	0	18.7242	2648.38	272.936	0	300.953	20494.1	9702.09	2708.81	2698.07	44.041	195.8	124.596	400.995	1099.66	363.835	721.385	0	14873.8	0	133.602	452.513	180.746	938.179	11333.9	606.717	0	0	0	26.1978	665.434	33.4631
74	1	93.5513	0	2955.11	0	13.9224	7257.08	7.43866	193.097	885.833	16567.7	374.123	1176.47	809.613	1198.22	4101.1	85.6891	0	267.526	2086.67	542.378	0	528.56	3938.26	17749.6	3702.25	1761.68	744.764	67.0291	46.4664	1396.77	452.512	0	535.929	571.348	5850.97	6.23469	272.971	362.105	115.895	437.248	7453.38	310.333	131.442	4236.4	5015.04	172.612	1.61991	243.881
75	2	107.64	0	15037.9	20.7976	35.1951	0	0	0.183855	10589.1	20454.4	44.0633	1538.02	249.192	492.42	23232.9	554.645	56.0696	202.036	117.314	95.5975	1945.67	64.9491	7578.24	22945.8	20402	287.225	872.341	284.585	173.787	1951.91	318.239	96.9644	396.039	0	7029.3	5380.38	311.641	124.182	413.708	229.43	38358.4	0	59.9162	0	0	64.6032	0	139.03
76	1	162.301	0	18217.6	98.5971	0	0	7.91489	0	4384.25	9820.15	48.3887	37800	397.891	2804.65	49162.6	0	56.5219	509.174	4468.73	420.217	2085.4	483.269	2194.97	10703.4	5121.97	4080.34	814.401	323.636	241.304	2104.38	983.072	0	768.372	1639.83	3685.37	7187.2	366.943	0	158.531	524.29	1026.97	329.003	1272.13	2668.21	0	114.702	325.122	433.546
77	2	0	0	803.358	2.45769	215.681	1508.73	0	0	1531.41	16226.1	378.455	37728.2	2459.36	8087.67	11044	243.736	0	46.5257	8895.89	377.923	4078.53	522.215	2383.33	26717.5	5796.61	1634.14	339.199	120.261	148.18	2896.62	0	777.396	661.517	1419.01	7349.38	6273.35	384.855	17.5472	311.002	345.822	13332.2	295.971	131.21	28949.3	16944.4	68.9997	0.41015	2579.15
78	2	0.0318138	0	3947.36	0	41.3698	0	0	476.124	24835.2	10335.2	195.631	1508.8	0	1203.45	20990.6	34.9202	117.405	883.743	1298.46	456.204	1448	6384.24	17591.7	4291.55	1971.35	138.553	350.134	539.892	54.2737	0	3107	3139.3	408.803	0	8425.94	453.557	216.456	304.718	4.05735	363.494	9334.94	474.216	250.415	0	0	4.3241	1269.5	0
79	1	98.7682	74.4363	30092.9	275.113	70.1224	1247.03	1.80956	49.8147	1227.99	9648.16	54.3197	10429	96.3401	1261.03	56306.3	1.16107	1096.83	254.324	1810.67	449.385	0	415.022	0	16900.2	15489.1	2207.32	625.484	301.923	19.9205	0	830.18	1326.99	101.395	15008.5	5201.44	14627.5	378.424	386.409	197.757	54.3053	12469.3	4842.62	758.811	736.81	4451.81	181.78	416.386	3556.24
80	2	1.6723	0	0	0.0721369	10.4253	3054.46	6.08598	147.929	976.472	10662.5	22.0596	1312.04	142.386	548.009	1756.02	427.172	2733	144.341	796.326	114.435	720.136	750.772	3549.25	17981.4	16484.7	51.068	586.999	675.59	279.482	1787.69	1375.91	5963.9	343.022	121616	6166.53	10561.2	303.356	423.044	186.482	968.959	25175.1	2330.43	253.288	7134.69	8369.6	1227.07	133.812	2296.9
81	2	17.4681	0	1645.2	0	0.880985	0	0	425.872	2832.2	4996.11	388.008	925.626	213.871	515.314	14356.8	221.942	2441.28	1849.64	67.4865	368.269	8670.17	545.812	889.519	4100.63	5636.77	2219.05	247.979	1791.47	244.041	4050.61	1077.59	8273.76	155.369	39361.4	4078.07	3703.22	254.184	0	1018.99	579.225	13794.9	1193.71	0.973175	0	0	291.277	814.684	939.583
82	2	168.17	2321.79	32084	2324.92	101.638	3993.85	7.3614	0	0	2554.53	233.301	5550.1	0	1126.52	65797.3	25.8049	461.521	413.517	1345.1	409.792	3251.64	17604.5	0	3567.14	4691.67	1980.2	795.432	401.149	113.962	1291.44	232.662	174.416	281.5	23883.6	0	9240.75	170.02	345.368	124.393	1492.61	3031.13	860.855	117.354	1385.68	9897.66	19.5049	62.2126	405.015
83	1	60.5057	0	1560.55	17.3739	0	4050.68	258174	66955.1	0	0	346.411	1124.54	0	2985.3	0	82.6711	464.808	98.0068	749.306	915.908	740.577	340.721	448.585	0	0	60588	1435.38	199.105	41.2417	0	2224.78	1966.89	150.819	30955.3	1495.98	19740.3	0	0.926758	5.91607	0	0	72.2419	530.659	2982.7	14322	427.32	38.6433	2004.59
84	1	2740.33	0	16037.6	0	406.334	7200.95	0.358369	0.294672	387.41	2851.33	472.713	7595.44	1179.06	206.764	3543.79	3.12866	1514.09	364.601	301.994	521.401	1752.1	377.185	1521.52	8217.31	16232.6	39.9295	688.945	248.377	124.013	1723.2	908.802	1486.63	80.6977	71369.9	5994.21	12394.7	429.89	0.312167	134.367	24.3815	14598.7	306.163	536.95	3523.45	12800.8	217.652	126.794	418.868
85	2	37.5519	77.8619	7660.01	6.6708	138.578	295.164	2.19123	3.67812	1472.41	10622.6	431.361	5357.85	0	112.448	10730.2	27.1249	2186.35	14.5095	59.8309	882.221	6388.02	8826.18	2472.32	13183.7	14335.5	2085.16	567.735	244.634	70.1636	3559.91	2202.55	1417.35	280.827	36982.6	3188.94	6164.81	266.238	146.6	285.772	0	19604.2	150.502	26.5791	0	0	231.542	0	3639.05
86	1	493.654	8319.64	26623.4	11977.9	106.381	53.8057	19.5535	0	1634.42	4054.98	359.16	1897.64	384.962	815.447	36651.5	0	15.9014	147.735	8.80496	528.76	0	70149.4	0	3802.85	6497	0	1734.01	129.68	72.1894	0	456.952	3182.73	25.6905	0	0	6002.91	118.115	295.349	1791.51	1075.26	6773.83	262.037	216.124	0	0	140.024	2.28398	2378.54
87	2	76.5197	0	11927	0.0717654	0.396949	0	0	458.567	48161.5	3853.88	321.551	2437.9	3.43468	994.202	21242.3	0	377.738	483.142	1222.66	0	1639.53	671.261	6808.8	2786.99	8752.34	1566.11	279.218	93.2571	0	357.114	418.826	4762.88	48.7032	1905.61	5693.26	2.20547	367.441	20.5383	778.594	739.822	11092.2	83.4476	68.9169	0	0	83.5289	171.822	0
88	2	1414.68	0	1635.91	187.258	1.57668	0	3.44657	5.12852	23485	8211.07	672.787	1398.41	133.169	522.543	2373.77	261.334	111.436	543.954	0	370.186	0	1219.79	0	4690.44	5379.18	0	1309.22	690.947	60.9406	0	3369.61	3877.73	65.1201	0	0	0	416.885	107.49	530.025	617.549	6945.9	58.1227	325.781	0	0	609.575	0.755789	3662.68
89	1	28.5364	0	37035	209.011	107.658	3296.44	1.14616	26.2891	0	7189.79	259.555	2689.85	404.375	643.722	35928.7	138.196	936.264	114.356	1771.94	511.795	314.386	32744.6	1597.77	9119.38	8124.11	1146.96	767.067	4185.75	55.0357	1923.76	1913.54	312.827	243.833	49097.5	4881.74	11183.7	86.5064	1218.48	455.307	478.393	11159.6	10004.2	247.523	2743.24	1806.43	252.846	41.2267	1858.46
90	2	19.0412	0	0	0.0832117	62.4105	1851.16	1.84141	13.5036	1804.28	14825.9	397.736	429.597	3722.63	34.7611	0	147.523	1653.48	144.366	722.458	244.097	2029.05	145.336	352.36	16070.5	21554.8	14272.2	455.727	2047.96	4.61598	5413.61	1476.25	3833.99	24.9293	17868.7	1493.02	30103.8	178.173	150.597	154.77	540.954	12008.6	6094.93	65.4875	11213.8	36040.5	66.311	165.711	1622.86
91	2	108.677	13434.3	5968.63	10195.4	126.352	3495.4	7.03732	0	0	3189.37	105.14	28478.7	2878.35	427.414	22487.7	0.926863	1644.69	774.642	526.682	318.527	494.811	103105	712.016	6149.14	5078.01	0	1225.18	1207.26	133.981	602.175	1747.69	2241.91	101.347	35747.4	1336.25	16608	167.492	74.2384	388.696	82.2312	7349.52	5318.05	580.049	5442.92	5838.98	10.443	241.172	581.884
92	2	68.8484	0	245.422	0.428142	33.9675	0	0	88.9079	7579.77	3657.25	467.363	3732.45	215.286	792.898	26824.7	77.1139	8.42581	740.406	20.2474	568.695	356.872	5553.46	0	109698	4257.37	0	2521.18	776.19	45.19	0	1864.83	2968.95	2.95197	6820.7	0	0	308.53	168.787	456.843	202.046	7893.1	427.331	174.47	0	0	1477.19	254.109	2348.57
93	1	0	0	18483	196.814	87.5139	0	6.46637	18.8453	2702.69	3966.85	742.099	9774.02	211.612	1121.82	21230.6	0	19.4156	1249.57	0	447.022	0	8937.11	0	2871.14	4753.67	0	363.873	228.259	108.497	0	2162.09	2529.85	258.989	0	0	0	406.569	39.3103	904.103	308.586	3702.32	156.078	831.192	0	0	0	0	1432.38
94	1	0	0	18649.4	0	27.4942	7740.05	9.64106	5.05349	315.992	2729.64	172.794	1785.12	608.909	179.544	2820.66	9.69521	791.55	49.7743	41.1747	435.108	2936.16	173.981	884.168	4414	9311.15	195.41	416.569	35.9142	0.554915	3130.56	1104.59	3815.06	12.5268	66324	3998.48	12539.8	313.456	79.5406	42.3799	345.587	6517.65	410.922	361.443	2248.03	6549.44	2.86377	230.373	1110.77
95	2	588.724	0	0	11.9305	53.0266	484.042	0	1.56045	4254.55	5652.55	204.264	2035.71	1707.1	423.198	3919.57	216.523	0	119.163	3445.3	970.168	940.945	2477.97	1488.68	12488.2	30936.8	2065.75	0	26.4966	54.0736	929.412	636.736	4754.03	204.271	3048	2880.49	28018.6	199.227	223.192	205.252	153.308	31230.9	179.182	0	6707.96	19121.1	13.4133	64.392	2084.06
96	1	280.39	0	10544.1	126.129	497.741	0	0	366.403	10448.2	2074.14	188.608	2046.81	0	614.849	6728.7	95.0955	278.984	267.231	1187.92	181.66	2872.27	3339.32	12678.7	767.686	2429.45	100.936	0	98.8343	32.1759	0	1209.54	1817.37	82.3523	2419.58	21208.3	3322.81	293.652	246.787	327.027	218.405	2745.3	66.3121	86.2319	0	0	96.0838	690.231	0
97	2	0.552015	0	6874.36	0	38.937	1376.42	1.23766	5.30344	0	3092.68	74.3808	10170.6	592.839	1165.15	4231.46	30.5928	2518.4	195.158	2633.55	274.983	565.952	126.096	1419.75	8034	11768	2664.79	232.318	728.584	76.2986	900.745	164.886	1519.54	41.1742	92732.1	4081.59	20171.1	136.413	94.6679	196.733	252.217	5032.36	311.816	274.488	7546.91	11056.7	145.906	1.53421	2131.38
98	2	95.0738	59733.3	865.693	40495.8	214.181	65.8387	5.88485	12.0647	372.094	1690.42	440.836	2646.51	0	452.708	1632.48	7.02933	1310.11	170.37	15.2143	109	4019.07	308211	3166.77	4128.34	6077.43	3637.08	0	84.853	0	1425.3	628.221	2686.88	65.167	7088.68	0	4232.77	11.1819	186.653	574.948	153.837	5070.1	53.1972	560.82	0	0	41.093	21.4996	2863.59
99	2	0	1405.01	3728.75	981.591	71.0709	465.888	4.0466	3.92903	0	3246.75	129.228	913.863	775.228	431.358	4058.4	17.7883	982.675	192.556	74.3724	587.947	1302.56	15770.6	1495.61	8202.44	4746.1	543.751	0	2222.61	87.9604	421.12	2651.25	1511.54	137.149	103830	2424.95	10546.7	376.572	1.51173	33.1716	199.148	4333.57	4600.94	1275.06	3433.84	5947.19	30.7157	67.4497	503.37
100	2	394.848	93.9271	4838.04	227.532	19.8631	437.156	195.015	80.5004	6774.23	3491.77	0	3112.63	0	65.1321	675.432	0	1376.99	162.666	2063.85	327.615	2931.64	3815.82	5.11666	3008.34	6041.37	5520.79	308.149	2.11206	5.17022	1197.8	0	7045.37	555.154	66589.6	4865.76	23124.9	129.58	184.169	108.799	216.682	5098.11	233.823	220.504	8837.94	9795.68	43.6044	2084.28	485.049
101	1	194.747	16308	13045.7	13643	68.6528	2292.54	4274.17	1214.81	273.784	1020.08	0	6519.15	422.641	455.095	5158.28	20.5757	1189.61	224.175	910.89	180.104	1534.4	66972.3	1933.25	6472.18	4386.06	783.375	0	91.7261	46.4689	1014.82	1094.1	1474.83	70.5791	52251.8	3287.67	11513.7	166.512	88.7303	5.36487	222.958	3942.63	128.603	212.3	2493.97	4458.17	77.7168	101.868	1441.36
102	2	49.2846	0	0	0	0.89326	4276.63	0	0	234.757	3545.83	301.401	306.049	189.229	121.065	0	20.8892	3117.62	290.198	181.807	489.918	895.116	688.675	2871.13	2825.7	7821.76	2052.62	386.716	85.1602	48.3793	1016.45	842.401	2091.39	59.1614	70187.4	5138.51	6616.99	267.092	86.4754	162.634	745.848	1341.05	323.986	161.198	9302.12	14794.5	84.6372	9.56418	2054.18
103	1	20.2528	450.753	17586.8	629.432	4.0606	3128.41	0	87.1875	0	1457.53	106.228	2325.42	504.658	341.346	10289.4	45.9652	552.575	121.129	1385.73	396.578	563.135	38914.4	1165.74	4548.09	8555.53	1236.24	228.332	25.311	0.591706	416.53	655.495	1147.44	75.7156	20857.1	9821.65	15939.4	288.302	375.893	430.283	465.002	4913.37	70.4067	768.679	610.489	3881.55	272.853	216.259	568.735
104	1	0.252403	113.68	0	0	125.787	4050.46	4.25033	0.103572	0	1130.51	99.6801	2404.08	819.431	27.3918	0	89.4914	2766.08	164.78	40.348	606.966	688.484	9552.73	1615.65	587.614	6344.86	637.537	882.628	16.5969	174.225	928.632	857.19	2697.47	140.247	108595	3432.41	13973.5	146.468	7.66017	344.344	171.93	2343.05	107.218	603.124	6370.74	5956.67	43.6114	15.9684	1269.67
105	2	1.03097	0	2335	73.6869	0	844.411	0	787.378	0	2521.62	206.377	9230.34	0	505.696	1607.79	222.036	2668.86	22658.5	39.7192	400.883	1147.43	1490.26	1446.76	3784.99	9587.05	1637.69	1188.37	228.985	291.395	1301.29	1314.25	1579.12	397.76	104365	2944.04	16273.6	166.15	73.0174	190.817	229.723	7561.01	66.2689	32.2296	8412.59	6763.07	33.7467	24.8221	989.391
106	2	0	0.0443245	476.001	0	0.410005	0	7.85461	0	4405.19	1507.74	303.394	831.204	329.533	541.117	17350.2	0	50.9419	67.5722	0	514.685	0	268.773	0	5116.03	9723.09	0	0	988.489	62.7461	0	1623.84	9007.3	62.4149	0	0	0	429.883	185.35	4422.38	693.095	10618.6	15.7162	325.22	0	0	0.0284588	20.2307	742.532
107	2	0	0	0	0.192462	14.6769	325.097	20.5466	81.4965	0	0	6077.64	0	189.315	1.638	0	26.8015	4384.37	112.154	25.8413	160.957	2431.29	340.183	952.952	0	0	297.17	502.964	109.064	0.0402855	4242.44	2247.12	1676.53	113.612	92787.4	1875.19	357.405	244.653	0	344.316	247.983	0	355.417	103.739	0	0	0	436.975	203.867
108	1	45.6361	5376.34	21291.2	3647.47	78.6488	197.6	1.8059	101.563	4427.9	1083.85	724.43	1745.94	1292.68	198.997	18339	148.913	812.851	471.543	631.432	372.565	1750.04	109028	544.1	1603.3	1603.47	50.2146	0	154.563	105.292	506.947	1008.52	247.868	100.947	7599.53	2332.6	2056.68	279.363	301.093	1721.13	309.242	2767.83	164.841	174.595	0	0	150.922	365.589	173.602
109	2	0	0	9649.37	149.373	22.0688	0	4.4547	131.322	7290.41	3882.05	202.943	2754.77	96.9121	813.162	80034.9	184.386	38.8198	97.4536	274.42	880.935	0	227.115	0	26088.9	12277.2	0	218.569	1607.53	218.912	0	2545.08	5931.14	82.7136	0	0	0	282.395	813.27	4281.6	427.52	18564.7	1122.6	109.078	0	0	181.689	74.9857	1739.07
110	2	0.430107	7.83752	2513.62	151.046	8.40356	2210.25	7.1297	41.9553	0	1231.4	1.39171	4345.28	0.000725146	143.266	4803	2.48381	689.483	648.139	631.322	151.396	1607.14	50737.9	968.505	701.522	2599.16	742.624	1053.51	45.3994	143.235	805.828	1118.37	424.978	12.9394	39019.9	5005.57	15761.8	143.468	209.433	1543.56	173.626	3149.58	249.884	277.456	2202.48	4514.7	68.1786	112.104	647.074
111	1	7829.28	139.599	28723.2	23.0601	20.9213	3178.66	0	17.8703	0	719.45	238.788	5837.62	26.147	76.1637	16486.6	106.324	181.726	75.2468	1180.49	327.061	1363.48	2880.18	823.567	458.133	6907.83	5344.27	679.97	69.1333	12.0445	921.074	401.753	203.508	270.513	10004.8	4782.6	12809	247.912	10.9242	920.01	836.221	541.396	184.753	213.363	0	4675.06	140.728	85.8473	634.575
112	2	0.038901	206.253	0	216.156	0.00934649	2441.79	1.62364	66.7747	289.796	816.645	278.4	65.1515	3988.05	0	0	356.569	2486.07	278.162	132.644	373.341	1848.14	17825.7	122.873	1554.48	3907.72	1630.28	96.0737	265.496	0	4601.72	932.467	2434.89	292.535	19087.3	2953.68	19656.5	147.454	65.5103	199.983	674.789	3140.3	45.096	1.04306	30474.1	38943.5	3.5416	0.313948	1558.52
113	1	86.3961	52894.4	1836.43	39530.6	90.6482	0	2.80229	56.0326	12586.9	1108.02	409.08	222.574	707.89	179.613	3445.94	220.753	1499.27	326.761	312.826	439.585	4648	101600	242.938	824.716	551.434	395.271	300.436	30.3489	22.0075	2024	2721.24	5824.59	27.2333	12633.8	3201.53	2533.57	57.0138	119.408	755.025	134.56	1906.03	0	146.062	0	0	12.9059	389.558	350.1
114	1	6.72215	11.4397	7215.29	0	16.6082	2291.7	18.4119	28.0379	766.87	3921.26	78.0014	1922.71	150.193	131.824	4654.08	13.2676	2461.62	221.538	175.4	249.721	1896.11	230.55	1013.03	1958.03	8442.41	3421.67	0	0	0	345.523	829.761	0	77.8821	49119.2	6198.75	17225.9	141.776	95.5644	396.919	199.484	2702.43	23.8006	432.607	628.153	2602.26	137.188	152.835	745.476
115	2	41.7703	5089.95	13792.1	4560.54	0.283811	0.0219054	6.88454	50.1278	0	1326.28	0	1538.52	71.2675	31.9465	28436.7	290.278	652.299	427.541	223.385	108.391	2091	115475	321.511	4458.09	6261.56	3607.99	191.133	280.63	152.694	388.677	0	0	143.873	38653	2237.84	16772	154.484	386.53	470.726	318.784	2291.61	289.141	153.604	3853.36	4397.31	49.6287	63.3331	1008.62
116	2	0	340.677	367.859	237.154	0	804.571	14.3629	50.6595	257.644	4005.58	93.0162	1735.15	6.5734	3.05906	538.17	84.8307	1530.88	38.052	335.411	447.27	3292.59	4371.24	1410.73	2445.86	4409.4	887.253	301.178	0	0	1072.16	897.62	924.057	23.9921	87648.8	2723.27	11135.2	0	76.4858	1308.65	279.073	1456.01	36.0731	35.8492	3300.52	8091.15	47.1844	90.6593	922.357
117	2	18.8539	0	1371.99	0	0	2453.16	0	113.668	1833.7	490.001	207.014	3147.35	407.303	166.17	3243.4	156.289	8325.25	150.22	167.615	155.097	530.947	2573.83	592.652	3222.83	3401.1	325.821	0	151.592	97.4853	297.872	612.372	601.985	1.07123	4616.35	5322.83	4586.82	341.452	140.842	180.896	251.766	3929.9	15.4611	110.304	0	0	176.804	68.1634	3232.65
118	1	270.365	4422.66	1067.87	4254.51	0	110.033	0	119.801	1189.32	1223.44	268.578	851.286	631.106	67.3796	4455.13	0	1054.82	38.0501	8.75268	227.737	2170.81	33030.5	738.792	513.689	1401.31	232.863	214.605	52.2096	87.6203	1787.85	569.009	589.293	11.71	13918.9	3471.74	827.264	149.104	6.02188	1315.68	541.502	0	78.9229	55.7662	0	0	0	0	0
119	1	0.246558	219.651	5357.04	275.203	15.1558	258.693	1.42774	254.202	737.598	2097.53	418.238	508.188	38.8455	124.525	11811.9	0	335.361	120.573	0	192.919	3863.99	4078.69	153.075	244.597	320.112	767.497	0	970.122	113.815	1479.14	1881.57	1333.67	0.860574	6989.61	580.098	1112.72	192.303	25.2524	2026.37	212.607	1457.9	1843.24	137.686	0	0	0	1455.15	88.9694
120	2	4.96252	115.526	653.773	0	0	1531.22	0	15.9925	0	2097.09	313.483	515.953	3098.15	5.51259	0	0.061583	1437.57	0.259693	5.45634	660.906	1889.15	21975	251.469	5830.72	6614.51	413.661	0	191.891	5.43886	1701.69	1458.13	1199.51	36.8152	14475.6	4168.05	16608.5	0	130.012	394.437	140.491	3112.22	1474.05	0	8899.75	16546.6	0	2.15849	128.661
121	2	64.8635	0	0	0.171237	1.89059	0	16.4563	0	0	2076.45	413.698	0	0	160.536	520.786	0	0	894.472	0	468.87	0	488.314	0	1932.06	1729.49	0	0	684.373	91.8809	0	2138.54	2195.69	43.9225	541.015	0	0	213.69	356.339	1230.04	7.72201	820.205	562.403	90.1796	0	0	37.0554	11.4076	4161.71
122	2	30.978	63.169	2928.77	161.409	472.74	3466.11	0	2.1999	0	2374.25	305.265	1404.92	274.225	4.63965	2179.48	0	205.252	4.32325	0	433.799	3306.93	45033.7	4052.74	1925.79	2697.39	0.0159672	0	280.927	0	429.788	1713.78	952.631	9.63511	10651.6	4386.72	3933.43	193.775	680.521	266.708	1.64815	4966.93	162.049	38.8994	0	0	53.3199	68.4047	791.79
123	1	330.43	68.7852	7159.67	244.925	12.7054	0	0	170.235	309.636	711.886	342.089	3591.74	226.266	348.844	7240.91	0	23.9248	71.491	131.417	92.0312	2837.4	4580.36	744.32	2552.93	4299.25	0	181.111	18.7325	113.511	437.867	483.131	886.696	243.82	525.922	1304.8	979.204	70.224	233.873	582.271	9.61296	996.095	88.7433	213.113	0	0	92.5745	102.753	0
124	1	0.944481	0	442.088	0	100.604	2025.81	0	17.3068	5400.04	2114.83	0	130.454	240.86	0	505.638	211.548	840.85	137.156	0.0653039	105.753	2459.28	60253.7	9561.76	0	1347.85	0	0	55.4227	0	0	557.761	930.948	33.8871	5210.59	11570.9	1207.15	0	0	3477.75	316.445	2702.2	186.622	22.2338	0	0	0	39.9991	0
125	2	0	138.678	0	0	90.1135	955.366	0.777687	50.6815	0	1520.2	80.014	6886.89	93.2865	74.9795	0	125.936	1692.81	93.246	241.251	32.0337	362.009	627.297	955.587	1731.22	4408.63	995.653	462.862	0	0	0	364.011	622.041	12.0036	49919.1	4471.95	10486.9	99.7336	41.8469	80.8638	43.2744	1837.78	99.4786	40.7525	7414.3	9453.37	12.0926	45.5608	670.016
126	1	49.092	312.99	0	117.705	58.9491	4.7907	220.62	794.947	1031.29	930.581	470.109	0	146.925	0	491.278	289.484	3786.32	615.552	0	301.128	2470.72	1286.25	1136.93	829.603	0	0	222.518	163.354	35.2791	2214.82	750.502	2570.47	92.3693	21348.9	2610.66	731.527	0	41.0687	18620.5	130.763	2047.4	120.715	60.0091	0	0	48.3423	202.856	110.113
127	2	0	0	0	0	77.3881	0	4.17118	120.495	322.839	3195.93	188.485	2.05458	96.7338	20.6655	319.029	0	21.0878	312.525	0	121.604	0	187.259	0	0	1518.28	7416.77	312.656	46.2075	133.141	0	1520.82	1908.34	3.15187	487.545	0	0	66.6025	92.6695	1027.36	110.7	813.205	38.9941	0.282872	0	0	453.569	0	660.011
128	2	0	32554.8	4497.02	25291	12.386	289.002	62.2279	41.6459	0	848.382	218.914	9481.7	224.588	74.2681	1271.35	27.8852	1127.08	398.282	3.01637	114.175	354.751	66648	694.403	0	1121.34	1482.24	547.709	0	45.5091	360.137	74.0413	1144.48	17.4314	40034.5	2342.67	13516.6	15.8695	137.998	112.934	27.9097	1120.73	207.027	267.044	946.416	2639.02	49.1414	48.0801	978.525
129	2	0	0	0	124.817	27.9554	0	18.47	453.868	17569	510.399	383.335	87.2379	201.598	66.9782	2107.13	21.2435	465.896	108.28	232.341	408.399	2146.92	2840.07	5885.08	0	464.415	188.486	194.095	1242.38	145.929	280.926	2266.18	889.674	8.23822	1537.68	9078.32	0	136.649	257.028	1158.69	421.164	0	626.359	47.3538	0	0	41.9689	614.428	0
130	2	56.7444	0	0	0	66.4116	2095.87	0	2.03521	3295.71	1914.32	490.873	6.92268	386.081	7.93632	0	229.039	11442.7	86.4503	0	61.0437	648.526	1147.77	862.241	2711.48	3182.94	357.214	0	277.854	0	250.464	1146.37	1951.62	8.95153	5105.54	6784.55	3106.82	190.545	48.4396	0	140.678	5507.97	79.7447	356.135	0	0	76.4228	1.71469	3349.73
131	1	10.1507	0	0	0	0	3321.12	0.0982646	22.7488	0	1309.63	168.967	25.183	313.892	163.239	0	17.1433	822.323	64.4103	53.3687	280.613	3417.19	982.206	550.303	810.226	2182.13	334.355	821.695	13.7091	0	856.852	377.809	781.857	70.3812	56180.1	1882.41	14733.9	33.2314	22.3413	425.751	313.207	3111.35	176.638	130.732	5625.01	6100.83	40.1246	52.9991	392.292
132	1	63.5054	401.919	2079.73	242.947	6.96002	2287.9	0	20.5413	153.512	253.547	202.445	1029.82	276.438	0	8756.53	0	1640.21	0	8.55603	126.175	1575.72	2999.61	223.043	0	906.106	1185.66	1.77278	0	1.61172	705.857	1315.66	598.875	82.8749	21414.3	1800.92	9535.03	123.725	66.6893	162.32	162.301	667.859	66.7144	0	0	2415.28	113.996	0	444.044
133	2	152.316	110.165	2479.22	159.991	0	0	8.43318	285.066	1110.95	840.045	487.906	445.167	4.42675	32.3269	7777.66	1.49667	92.362	159.465	3.57259	251.943	1567.46	656.098	214.177	718.199	323.992	0	0	600.362	97.1927	978.572	1641.73	1272	274.864	3668.59	2219.43	1251.5	0	405.432	2194.41	876.45	874.321	1438.96	225.412	0	0	13.0314	66.247	0
134	1	0	202.532	0	0	0	595.972	0	4.06691	0	298.094	19.5352	860.503	1117.01	0	0	0	373.547	326.271	31.749	0	43.0454	480.427	1669.55	545.819	1512.02	38.9829	449.294	11.5489	133.862	839.985	886.919	690.006	84.2011	10378.2	2728.02	7708.31	231.102	0	237.683	1034.42	275.968	244.453	348.054	6406.12	1268.56	69.9553	145.111	338.392
135	2	3.1288	267.526	333.816	454.276	0	1844.44	0	153.42	0	1720.75	169.282	0	569.765	16.2873	0	214.979	269.3	19.6306	0	9.49332	2593.57	8014.5	6463.47	1040	463.502	118.943	415.406	23.341	62.0774	3104.52	271.068	73.4721	93.9094	6846.37	5891.71	2554.61	379.001	24.7672	132.567	656.122	368.377	70.7597	107.669	0	0	2971.45	70.279	1594.32
136	1	20.0305	1731.15	0	1014.31	0	0	0.250888	6.47357	1312.38	637.931	0	0	2.61767	0.0166663	0	0	120.909	51.6862	96.2641	86.8163	1446.45	8141.83	9116.41	1317.84	1382.76	1363.45	614.452	0.105479	130.781	261.321	647.485	395.312	99.7736	1119.72	7898.66	455.568	725.857	23.0079	13.7509	0	706.372	14.2185	0	0	0	0	71.195	0
[truncated: 5,000 more columns]

## Sheet: Figure 1 Medicated Control
repidx	label	159	479	777	844	1973	2046	2108	3151	3175	3296	3310	3343	3354	3865	4028	4184	4419	4678	5006	5407	5536	5755	5787	5798	5810	5857	6244	6275	6319	6359	6598	6730	6922	6950	7015	7309	7484	7527	7760	8086	8122	8397	8476	459	518	1114	1132	1420
1	3	0	0	0	67.2761	0	1435.4	14.5624	39.5084	0	1109.08	30.6645	133.751	35.1675	40.5031	181.855	430.734	1512.1	0	243.814	595.876	0	121.243	3019.98	1007.2	1073.05	0	144.401	27.7025	121.789	2005.19	361.545	1972.04	281.518	28973.8	2560.12	7430.76	617.62	202.902	70.1668	1092.59	1516.54	58.1883	233.211	4473.92	878.933	121.598	271.023	431.207
2	3	0	0	0	0	28.1793	1168.12	0	31.8159	0	2638.27	231.931	0	1667.77	0	0	113.015	1099.15	124.455	7.40705	293.234	370.881	0.441607	1127.61	2474.4	797.38	425.04	791.329	96.4581	125.041	3106.16	278.757	8021.59	88.282	19954.5	3580.23	11673.2	352.639	133.31	111.664	851.997	0	358.144	60.8715	21656.9	11050.2	18.9281	61.2423	687.649
3	1	580.254	7.13734	0	0.00525812	0.0949032	888.289	0	29.6714	0	0	167.703	0	0	7.15513	0	155.929	881.702	0	25.082	602.837	0	0	1568.53	671.691	789.861	70.8237	213.604	63.4238	83.439	1821.22	1194.23	6341.07	317.593	23885.7	4355.94	6041.31	311.032	246.026	18.3801	953.281	0	197.187	83.8673	7058.59	2781.92	77.5267	16.3759	398.499
4	3	933.714	0	1870.37	0	3100.73	1143.43	5.08895	3.26427	268.282	0	52.0041	0	0	4.98518	425.752	28.0276	534.483	2565.51	0	121.485	0	17.4653	1470.14	380.353	0	233.571	933.705	30.058	55.1882	1439.28	519.54	1334.96	247.87	10972.9	6620.51	5693.87	148.769	265.669	0	391.605	373.811	84.6344	100.815	991.185	695.169	4766.97	256.869	0
5	3	46.83	0	0	0	2.39552	0.00097747	70.2712	152.908	1934.8	1297.09	0	25.3417	0	0	0	295.404	92.8355	177.822	0	251.356	723.646	0	17282.6	732.652	1555.9	567.173	250.181	89.7856	0	1185.91	602.077	496.235	178.579	1521.37	14596.4	76.6244	0.277328	166.755	125.173	318.888	1815.33	58.7558	0	0	0	0	75.3458	0
6	3	1417.35	4551.27	8137.97	3616.14	4.8921	1735.07	0	0	0	1247.41	0	1833.54	120.933	0	2897.99	23.4965	579.581	190.175	16.727	111.049	0	6880.94	1103.62	341.019	604.104	1.12251	782.845	2.77571	38.4939	1616.71	0	512.827	155.673	11435.4	2843.79	5760.03	0	0	323.882	350.334	1506.04	40.2316	131.063	1297.01	610.313	46.4513	24.0405	383.297
7	3	86.9275	0	260.54	0	0	0	0.0463098	96.5649	457.323	0	186.741	803.204	0	61.2135	653.562	0.511766	45.6106	322.507	46.3713	268.474	0	562.707	0	0	0	0	179.357	82.0244	172.107	0	482.156	2487.99	114.913	0	0	178.279	413.786	0	238.624	181.474	0	54.854	271.867	0	0	0	114.1	701.03
8	3	72.0207	0	0	0	18.7398	0	0	14.9762	267.028	0	0	137.488	0	4.88433	322.608	17.7855	327.406	46.9893	0	224.866	303.117	3392.99	14962.9	666.188	813.739	309.684	0	20.8886	110.725	596.938	319.832	431.049	92.6785	1944.29	11694.7	900.523	97.7411	219.007	56.2735	424.48	3484.82	41.9415	0	0	0	0	21.5286	0
9	3	1345.07	26.3957	0	0	31.0277	0	0	111.406	263.962	2285.2	365.62	41.303	0	0	0	34.8238	373.12	8.31198	0	473.667	1819.55	1267.4	3928.68	295.431	0	762.436	110.301	1.08278	45.9284	1674.13	309.441	349.961	111.88	7814.31	5594.85	736.345	391.314	239.436	18.1165	903.341	1083.86	102.374	52.0206	0	0	0	378.409	535.131
10	3	5.84443	204.276	0	0	0	0	0	302.441	0	719.662	227.528	0	0	2.07858	0	121.78	1631.98	162.086	0	60.4187	2063.99	1055.8	459.332	1067.3	0	0	851.176	187.083	63.4507	4301.57	1161.63	2175.61	209.353	13614.1	471.715	128.931	514.707	123.828	115.327	832.978	524.938	43.0216	107.143	0	0	0	179.697	0
11	1	0.629152	0	0	0	0	0	393.965	1244.21	1663.55	401.065	61.2326	0	0.0922094	14.094	0	65.5494	571.902	8467.33	5.94585	378.61	1210.86	2228.47	17761	0	0	9973.28	125.85	288.239	66.5404	738.496	782.402	3206.4	71.2433	6670.45	9937.33	433.456	367.759	0	621.432	116.618	500.925	0	165.34	0	250.283	0.471376	421.24	0
12	1	49.9027	0	1484.83	25.6746	0	0	0	177.958	1139.65	337.988	278.562	609.553	78.3423	16.057	378.293	106.328	286.135	84.5851	2.09363	441.359	1874.44	780.925	1612.08	0	0	0	0	50.2085	188.648	2138.72	711.457	375.58	68.6933	3992.35	3318.57	687.021	296.119	0	446.311	215.994	1101.79	58.5255	0	0	0	64.0142	303.742	0
13	1	43.0878	504.494	2093.28	183.606	0	0	0	52.06	44817	350.345	137.359	487.253	0	0.837602	1914.71	0	171.94	0	0.696813	29.8289	1115.73	3557.1	331.979	570.097	0	27914.2	3.17333	26.446	61.06	3229.59	403.759	2598.46	136.938	2810.2	3275.04	15.1205	258.617	0	6.4396	723.372	0	57.0303	0	0	0	0.00123069	1975.06	0
14	3	0.669955	0	0	0	0	790.141	0	116.427	135.969	295.452	133.736	0	169.477	5.97346	0	103.617	511.173	32.3003	0	136.677	421.793	0.846389	3105.52	454.11	631.966	0	367.768	42.2425	209.45	3305.5	327.305	1060.15	137.512	20915.9	3838.74	2990.35	325.926	223.157	0.172174	666.583	0	394.789	56.7334	7872.53	1952.86	29.082	35.2445	683.005
15	3	0	0	698.544	2.36869	99.906	59.6751	1.63997	135.416	0	1003.04	277.257	578.929	135.002	0	182.649	2.88626	919.767	15.1293	0	96.3842	2348.18	0.408315	6273.07	370.235	375.247	545.048	0	31.6695	66.0477	2092.63	768.984	164.01	128.99	24168.5	4852.49	1465.25	0.667098	392.182	0	287.17	277.762	317.245	22.1926	3.82428	0	0	404.571	1502.33
16	1	0	22.0061	1333.26	125.948	0	861.806	0	17.1577	0	0	233.98	0	198.682	0	264.341	0	631.103	0.427301	25.7297	459.969	285.404	913.606	1826.27	221.311	1328.34	1265.33	113.54	33.3938	113.851	2880.77	262.798	229.346	36.6028	16339.1	1987.86	1487.49	550.686	266.679	21.7433	1144.66	0	142.721	241.334	1448.67	1474.04	46.7099	103.808	292.736
17	3	47.7524	28.5404	1371.98	12.3209	36.24	428.933	0	41.8953	0	536.298	338.419	364.281	1446.07	0	0	0	146.634	0	149.532	399.764	135.43	698.196	876.724	1064.42	0	0	888.269	92.2748	67.5517	3620.81	794.326	1826.65	140.71	7997.86	2502.73	7355.05	34.5354	3.28891	200.889	615.997	0	143.641	45.447	19745.1	19013.8	0	31.5119	853.692
18	3	0.473857	0	0	0	0.0369569	0	0	0.896806	2146.58	322.062	0	0	0	0.000237239	324.783	5.04688	567.853	43.0972	15.4851	65.2749	554.485	3.26315	15520.6	1201.32	352.731	1017.56	0.326889	0.621574	70.9192	1218.21	283.229	536.09	439.243	1928.73	10559.6	215.522	302.686	31.9093	165.048	261.894	334.076	187.666	0	0	0	0	185.819	0
19	3	0	0	386.398	190.756	0	668.115	0	12.7409	0	276.552	0	0	265.179	0.21131	175.468	57.7441	327.576	18.3652	3.51087	275.828	239.385	2.90318	2490.83	187.831	876.525	145.286	239.986	6.22665	41.9261	1292.12	0	304.255	71.1858	23677	3417.5	3137.56	483.66	157.332	92.353	248.873	453.421	137.352	35.8351	2297.31	361.258	0	64.1932	0
20	3	126.18	84.516	724.633	55.8977	0.122382	0	0	46.9643	0	383.156	182.693	1856.16	0	0	0	89.6649	391.608	0	16.3145	105.953	1168.4	73.5719	847.989	0	0	2450.31	808.301	0.347844	84.6344	361.191	249.057	0	107.652	6391.94	1993.75	3002.27	487.181	0.350666	0.703777	170.531	0	151.878	245.46	592.155	2082.21	14.2527	40.3865	261.357
21	3	37.3276	397.315	0	498.962	5.16874	1507.49	0	4.04376	0	0	4.13443	0	83.3783	0	0	264.059	1248.59	5.73926	0	241.541	0	911.944	2569.75	913.21	0	239.772	22.0484	81.8298	145.659	1660.67	0	1193.55	280.402	38477.4	6030.92	2276.85	176.595	23.5302	30.4202	742.244	0	45.8321	0	8393.13	0	82.2716	141.919	0
22	3	6.14594	1969.04	0	1591.71	0	807.847	3.9358	9.10308	0	316.38	0	256.994	0	2.40947	0	355.771	1563.78	32.7438	0	298.763	0	317.276	650.149	392.052	0	316.38	212.751	5.97283	272.068	1242.22	0	609.63	324.381	42462.6	3226.47	1255.47	570.726	133.713	2.65039	428.083	236.421	132.886	69.0102	2453.93	451.997	2.64185	15.4639	0
23	1	0	1546.4	0	1767.01	0	0	0.582254	63.2587	0	941.433	402.607	0	216.629	2.39469	0	0.681067	402.275	181.995	7.38398	123.17	1950.54	27771.4	339.186	1204.52	0	0	0	0	210.673	2951.21	559.198	1025.31	47.0714	12634.1	1576.11	0	99.1682	61.2046	2.92766	406.933	339.235	50.0079	214.256	0	0	41.9748	239.139	195.267
24	1	0	4722.34	2969.9	3947.85	0	0	5.72468	18.804	257.097	1028.65	3.88595	325.958	0	0	704.773	104.244	725.234	55.5372	237.216	221.437	456.371	10276.6	1382.12	809.396	0	776.463	594.256	7.11536	173.124	1502.21	0	108.367	135.05	12882.4	3176.59	3859.86	189.985	39.5365	45.1453	353.753	227.682	24.9841	243.362	2607.77	1705.17	2.69955	117.776	138.807
25	1	0.899652	0	0	0	0	376.151	0.386918	1.05179	0	436.237	385.332	0	118.315	31.3614	0	12.031	120.409	185.535	0	121.396	0	865.593	0	376.673	0	0	54.8002	326.645	93.1287	0	1020.63	1543.66	81.7919	0	0	0	520.666	2.37824	0	823.485	282.968	19.3202	0	0	0	5.24617	4.74401	828.099
26	3	491.912	0	0	8.1765	0	11097.5	22.7366	0	14980.4	26877.8	3.3412	1013.48	543.948	309.486	18997.8	91.4976	446.442	0	2363.62	363.875	2369.42	0	3670.96	42873.3	25843.3	126.128	535.616	604.539	30.9341	13362.6	380.188	449.495	2600.72	10744.3	7407.77	2584.03	653.727	180.925	79.264	1148.69	68054.1	6175.6	379.892	17266.7	7817.68	6934.06	42.707	3055.69
27	3	258.672	192.152	22396.6	0	23.4229	0	0	778.818	97755.7	48183.2	0	2253.66	14.2503	227.846	72234.2	97.9274	0	0	1721.44	191.999	909.667	0	17897.4	41795.9	25865.1	134.068	48.461	743.905	131.166	2321.93	0	117.442	2037.72	405.855	39993.4	498.97	974.968	71.8095	15.8523	380.894	67611.8	3273.77	412.482	82.9246	212.759	210.318	69.6379	0
28	1	152.436	0	83703.6	0	7.60902	5278.92	8.7676	0	20364	28059.2	0	10406.8	298.387	921.009	94026.4	395.32	139.868	47.577	17250.5	345.368	510.456	0	858.39	43430.8	28564.2	31.4378	1309.49	440.813	98.8928	1516.98	0	0	1758.62	0	8691.25	4755.74	1222.46	0	6.36147	53.2248	43590.6	6538.54	1208.75	5699.31	1714.55	0	0	690.759
29	3	0	0	8126.86	0	9.80761	0	31.2615	0	24927.9	40297.8	0	3290.21	0	1550.31	87684.6	1.30147	0	0.562519	555.224	470.953	0	18.297	0	43650.6	28278.6	0	0	1508.95	101.969	0	1300.19	2917.85	2169.64	0	0	0	669.852	392.554	413.835	789.338	79003.1	838.766	883.228	0	0	0	209.266	851.35
30	3	0.0875716	0	337.851	0	19.6568	0	74.5959	0	4056.95	26697.4	62.0679	356.565	128.366	294.146	11061.9	0.000476424	14.2904	973.377	11.7474	681.069	0	0.117966	0	18592.2	5783.37	0	1733.26	528.776	165.601	0	1514.69	3133.83	2263.65	0	0	0	563.776	35.96	0.647343	762.593	34715.9	3789.19	218.248	0	0	0	0	1182.83
31	3	0	7024.84	16003.8	4011.76	256004	0	33.6488	1192.28	0	0	0	1220.16	0	0.018452	1913.57	60.2735	87774.7	0	65.5488	685.784	283.682	0.314637	0	0	0	44596	1905	640.076	46.9986	0	2355.99	1464.68	2019.1	0	0	14.0997	0	0	0.082418	931.867	0	9610.58	177.68	0	0	43.9727	554.283	0
32	3	421.81	8338	49434.1	7124.32	16.3164	7602.19	9.17751	179.627	3667.15	30867.7	0	20499.8	1605.29	2533.93	50079.9	186.939	228.509	0	15456.6	303.704	490.181	0	1277.43	29872.6	20629.2	54.8354	2317.02	470.569	389.923	4723.03	586.77	320.892	2264.81	14821.6	7138.38	4875.04	555.181	260.368	2327.91	1177.12	35586.8	3209.38	1265.21	10383.1	3399.58	84.8305	7.9272	703.33
33	3	0	0	66789.5	135.993	29.153	4594.16	0	0	10644.1	15904.7	7.36215	21258	1183.45	3779.53	81845.3	158.206	14.2561	0	30639.6	184.902	3674.7	10.4974	1023.63	37544.3	23448.9	620.753	0	176.466	230.155	3616	1958.01	0	2405.48	1235.81	3666.81	3122.41	390.053	125.199	43.4469	868.8	34228.9	4144.96	787.361	9924.4	2449.17	22.1658	0	1069.97
34	3	507.834	33.7666	722.557	209.487	0	1760.72	5.50816	0	7366.89	39118	0	7196.13	4339.49	13347.3	14379.7	715.313	0	201.619	22499.4	91.4651	2314.96	71.0842	1119.32	41741.9	20834.8	4637.21	297.888	390.351	38.591	3697.8	923.652	312.415	2408.73	3625.75	7707.3	4642.77	591.496	327.252	111.009	635.911	51956.6	4394.85	910.605	90973.1	16036.8	0	59.5294	1575.64
35	1	55.4026	4777.15	1750.55	2600.05	30.5182	0	0	570.083	30764	34000.5	12.3107	1175.32	1627.12	4387.2	14991.8	223.765	0	394.507	2829.12	0	3433.83	1.11047	1339.06	23680.2	10058.2	20.7586	0	470.329	51.7834	10342.3	443.08	1287.3	2877.51	4191.74	3961.02	565.562	1176.26	90.101	47.3032	1085.55	46911.2	3884.68	289.17	0	0	0	301.523	340.205
36	1	563.419	878.21	28802.3	2303.17	0.406225	0	3.12644	30.3702	10089.2	29359	145.597	3027.31	2603.55	11760.2	56346.1	634.721	0	349.499	9111.66	211.955	6479.86	0	333.472	18623.5	15226.6	117.734	903.585	417.693	183.338	12127.1	0	1056.12	1691.06	0	4161.66	309.934	685.187	0	11.9924	311.543	40002.9	3027.05	128.209	0	0	43.0747	156.494	278.833
37	1	0	41698.5	2116.4	27400.6	20.9637	2091.33	0	97.9231	15652.4	35162.5	27.491	1834.1	2498.34	4174.47	19391.5	0.118512	0	146.027	3070.29	733.77	3207.6	18.1424	438.018	21997.8	11129.4	0	1731.58	183.895	179.765	8901.26	678.911	1537.11	2118.91	725.495	4990.81	2758.49	538.943	46.9758	75.0995	238.313	37042.9	3252.86	199.363	0	0	0.867217	93.265	0
38	1	42.0203	0	32310.7	1.2447	0	0	0.0362871	50.2877	58454	39934.2	376.489	2387.88	3503.39	454.152	50614.7	13.3196	0	147.969	9515.41	738.573	2523.15	17.1291	1061.96	44685.7	19842.8	0	1649.62	298.339	92.4045	8421.52	1020	412.158	1466.06	2721.19	3632.36	1587.37	972.042	42.2525	808.862	13.6759	53573.7	1384.3	42.9853	0	0	119.827	344.702	0
39	3	4.52813	0	11575.8	0	92.6024	3913.94	0	22.5646	8104.08	41364.7	14.0721	2708.39	7190.88	266.35	6841.5	605.049	1.04842	71.4027	9390.8	652.799	1505.23	3.66359	2646	40598.5	31050.5	1053.53	305.036	256.096	164.779	5535.47	1422.26	787.227	1598.62	1214.44	4294.11	4627.83	721.823	289.274	183.107	568.521	56086.7	3296.98	235.923	49892.8	17596.5	0.00248384	122.895	5154.63
40	3	621.372	46127.4	30091.1	35986.7	132.737	0.277321	11.2596	905.509	10049.2	36940.1	0	11579.9	214.203	2107.17	73426.2	225.602	0	113.505	2376.31	446.976	12469.8	29.4765	4898.49	18694.5	23815.4	16223.4	337.711	223.74	124.257	5744.97	576.311	0	1140	0	11815.7	4363.72	171.909	66.0505	212.762	15.1332	34458.2	1813.39	856.267	0	0	0	47.463	649.677
41	3	39.4026	0	5934.33	0	167.641	1726.97	0	396.967	69555.4	30954.9	0	2342.74	0	584.808	35423.9	26.3531	210.575	293.65	1698.92	687.159	2364.53	6.14373	23932.9	29616.6	23538.3	1278.65	0	399.656	92.6937	908.976	712.927	517.516	1616.13	0	18948.4	687.678	786.991	100.308	843.167	722.692	45787.3	833.657	410.155	0	0	112.602	24.71	0
42	1	0	1483.89	35125.4	2470.27	165.66	0	173.494	272.897	30022.3	24931.4	115.051	12696.1	197.38	3471.28	94677.8	0	1.24321	832.946	1165.16	651.347	0	142.486	0	15123.9	15120.2	0	952.283	1337.03	99.4745	0	474.567	150.817	1867.4	0	0	0	809.921	354.659	394.087	277.218	15768.4	354.597	403.726	0	0	0	317.158	982.646
43	3	208.51	0	0	0.0672046	0	2959.14	16.3083	0	9479.56	32898	77.0466	2108.03	5653.52	575.655	2370.67	955.729	0	3.42375	4678.47	766.746	75.5144	0	2563.93	42479.2	26006.2	2593.66	237.496	137.772	86.0354	8809.41	368.637	632.118	1363.55	3333.29	7061.96	4886.48	336.936	366.283	107.405	650.944	53073.3	2127.75	6.22323	64118	23160.6	0	0	5241.55
44	3	404.811	229.016	64880.6	602.737	285.174	33.8896	0	0	15078	34427.4	318.302	17198.8	3791.55	2202.79	84290.7	47.7575	17.3993	313.477	56658.7	103.831	2652.77	40.5677	1148.31	40276.7	27578.1	3672.65	1712.45	309.475	194.264	2150.24	1471.27	0	1888.36	0	4579.75	7133.99	906.341	263.267	0	0	34403.3	2035.94	96.7143	19940.6	14860.6	218.413	64.9795	3213.24
45	1	6.94299	0	7649.23	0.00194242	17.5884	9445.73	2.40521	0	4911.51	17227.9	0	11315.8	857.113	777.62	17052.5	118.496	0	265.435	7109.05	299.398	479.379	0.0204773	1722.48	25974.3	20731.8	9.28669	1968.45	774.07	276.824	7309.56	1143.73	486.184	2125.99	4871.89	4541.22	1881.5	306.932	875.993	77648.4	884.844	34511.6	1780.43	358.724	16877.2	5967.64	0.274088	107.727	784.052
46	1	0	0.0457212	23919.8	275.19	2.16252	53.4206	69.3721	199.106	685.255	17914.7	0	7239.37	0	1471.54	51586.6	0	0.625052	569.583	345.466	20.5242	0	0.251494	0	15394	0	5135.97	1082.32	1679.22	196.729	0	627.661	264.767	1072.62	0	0	0	197.3	107.873	0	516.359	18627	981.413	396.779	0	0	36.7474	1382.15	368.52
47	3	37.9452	0.00715274	0	0.564717	0	3311.79	0.155588	0	7517.32	38187.1	200.909	237.845	7576.31	360.383	1303.31	1255.58	74.0706	0	2819.18	232.021	1409.25	0	3471.81	39849.2	27584.4	1355.96	0	156.499	175.071	8821.47	2508.54	767.632	1230.1	2317.81	3064.27	3647.58	948.978	57.2227	314.308	540.18	37894.2	2437.82	1.3811	42898.4	24833.9	0	0.0769156	4738.74
48	3	199.426	3658.91	22380.2	3016.03	16.9879	1451.93	0.211107	2.20158	39000.8	35435.6	0	7218.31	329.793	1054.31	38709.9	12.0938	10259	35.9515	889.908	126.794	0	12.2877	1056.39	21879.3	19253.1	342.042	274.884	446.091	102.296	1340.83	604.249	383.85	1613.46	874.652	8990.41	1586.73	228.526	63.1513	0	1186.52	42904.2	1812.85	465.153	0	0	25.4671	0.383063	1389.89
49	3	442.314	0	9553.25	0	285.297	1895.23	0	0.447399	35256.6	22095.7	0	4883.66	85.2744	922.157	39659.6	213.71	5309.29	93.2512	675.273	488.384	1448.19	40.8066	451.054	25985.3	19331.8	869.63	13.2556	985.167	166.976	3051.16	555.784	644.63	1191.92	0	5026.94	2350.74	526.039	312.849	279.097	330.791	43127.4	1787.85	819.999	0	0	152.233	94.4536	1171.62
50	3	116.892	13038	65867.1	13093.6	103.497	1161.93	0.686376	198.979	1698.41	7128.31	102.559	19135.7	686.451	1767.61	115691	51.3944	0.203015	252.095	72520.1	150.573	0	415.843	0	19945.5	9242.41	2265.53	354.813	0	279.419	1060.29	883.668	0	1709.75	0	2926.23	3368.51	1015.26	366.828	971.053	1206.13	4342.81	3433.7	383.311	3111.82	0	123.247	14.8623	813.231
51	3	95.8418	0	7759.81	0	9.45346	6653.94	0	15.6471	13006.3	19536.2	346.498	8759.56	2706.3	5943.82	35573.7	296.31	7.40873	0	548.728	688.932	3829.77	35.8658	9642.82	30596	18818.3	605.578	198.732	752.988	252.457	4392.38	1209.72	357.594	1527.66	506.641	8413.45	2253.59	786.024	240.93	0	896.172	31799	10553.6	806.616	0	0	0	49.2675	3308.31
52	3	74.1047	0	4552.2	225.353	0	7037.67	7.87629	0	8500.76	28844.7	81.5177	1039	446.403	193.83	5428.87	307.579	0	0	2022	267.033	1426.32	4.47116	2411.09	30112.9	15724	9.62199	713.439	401.928	89.6231	8339.76	2298.9	282.91	1871.46	6751.34	5837.31	5293.76	1062.42	35.0049	113.345	1372.21	33331.2	3129.26	454.551	9000.58	5456.13	0	316.934	792.664
53	3	111.092	0	1763.94	0.987247	41.9796	10510.2	1.15784	205.562	5754.14	11177.3	167.838	933.269	402.828	344.317	8364.25	82.0443	0.521306	129.001	3231.36	331.86	1113.56	4.55288	996.874	19171.1	17107.4	871.087	466.266	392.815	131.723	6907.66	1221.9	130.231	1296.98	3850.52	4449.96	574.249	476.018	42.0795	283.499	567.483	19069.1	3312.01	256.824	18146.9	7467.68	2.42696	145.177	1572.4
54	3	0.00345783	3362.77	57603.6	2381.69	199.878	616.081	19.4592	10.791	23717.8	19229.3	147.456	6413.25	1749.41	12573.2	92703.8	205.908	0	265.636	24091.8	462.459	5521.2	25.8823	1530.81	18848.4	10151.9	0	0	547.502	177.249	3451.34	3673.52	0	1555.5	0	887.578	779.067	854.066	87.603	782.881	456.578	26205.8	2223.21	145.839	0	0	254.847	203.05	168.065
55	3	33.5661	0	1613.01	26.3041	0	820.746	0	399.693	67629.1	18732.3	0	1138.17	0	191.703	19144.1	232.625	0	178.373	1705.19	536.431	1396.96	0	20956.3	25814.9	19022.9	1875.59	545.253	297.736	152.503	1564.55	933.074	537.483	1554.54	518.376	18385.5	2021.65	564.25	429.856	2019.18	394.966	41470.9	933.743	942.943	0	0	27.5245	63.3956	0
56	1	57.7216	617790	45595.1	453828	2.68797	7187.66	2.29685	0	531.455	15131.1	152.82	5563.39	1687.87	879.868	49648	1357.02	0.0457718	548.395	5612.21	341.916	2006.44	222.273	484.229	21737.5	13947.9	4794.48	2352.34	120.438	103.523	4232.03	550.378	181.916	1050.24	527.26	4606.59	5741.12	502.968	439.955	469.251	195.028	52397.9	120.05	213.935	8205.27	618.747	0.036068	0	573.343
57	1	0.712925	648.128	16395.8	496.506	404.726	2297.21	1.27439	0.421176	0	10732.2	0	6413.69	0	2023.69	33968.7	481.477	125.999	284.39	13533.4	180.753	676.929	229.766	531.372	8126.37	464.918	1318.04	475.41	241.564	141.482	3231.57	416.942	665.235	1161.42	2110.16	3526.92	5248.12	364.391	8.01917	665.058	525.367	11869.4	767.252	588.815	7560.08	0	13.1275	181.826	271.241
58	3	17.215	0	0	0.127187	0	0	49.6456	73.1425	25718.1	19612.9	189.689	452.932	1259.75	743.415	7710.62	388.318	0	102	3032.91	501.502	3495.04	0	2040.5	19663	13790.8	0	0	93.4625	423.527	7210.73	563.158	754.62	893.15	1602.02	2847.13	558.368	540.381	184.118	0	155.266	32032.7	1060.79	196.201	0	0	127.146	31.4843	0
59	3	90.2151	69.1638	11238.7	0	12.4616	647.854	36.8204	134.857	5743.16	15717.4	0	14563.8	0	1605.93	11602.9	207.909	0	493.799	3542.52	760.532	5.43636	52.0766	1316.94	15833.4	9537.58	4625.33	1656.37	65.6588	293.844	3956.76	0	595.731	1222.43	4245.12	6521.11	2556.56	336.335	70.2917	410.111	645.416	7357.25	532.993	593.809	23474.5	1848.04	0	311.275	152.002
60	1	80.0156	340.759	41024.9	0	0	3340.61	0.258082	3.58502	307.79	18452.6	0	7430.52	1719.25	3029.34	23501.4	84.7132	126.087	190.606	5935.58	649.497	0	190.444	1425.3	14120.2	7027.59	101.661	576.762	571.96	163.203	2623.48	1597.78	0	873.162	3503.07	2321.05	5675.71	374.796	185.968	1221.08	67.6168	14497.7	1140.87	272.506	5214.6	832.458	0	280.629	373.052
61	1	0	0	3748.46	9.54768	33.5943	504.156	1.72067	90.7519	557.495	32284.1	155.282	1514.61	1161.96	712.071	24246.4	0	20.8678	134.968	66.0646	518.195	0	3.16863	0	15357.6	1013.11	0	2922.35	195.459	36.2412	0	2312.77	3301.85	1148.13	0	0	0	50.1435	162.7	0	421.624	14411.3	570.704	172.765	0	0	0	64.4229	0
62	3	98.225	88.4119	36664.3	0.0530644	45.6852	2431.27	26.7715	152.657	11413.8	22544.5	188.716	4254.63	849.556	1142.01	49047.1	260.171	0	67.9013	9236.17	353.009	1915.15	12.3474	1112.67	17371	20318.8	2359.38	1331.97	150.528	103.7	3507.29	206.578	252.164	1293.57	2144.62	6281.71	4207.15	350.845	71.5647	1247.7	867.484	28406.5	797.593	385.926	4777.83	3369.28	51.3919	348.891	217.207
63	3	18.4468	164.445	2235.65	35.9508	10.7004	1240.54	0.774166	0	2811.5	21041.9	0.169032	8367.38	970.526	5798.58	8433.28	515.131	264.997	0	15653	560.785	2307.44	38.1582	2204.94	24879.1	12412.4	717.823	295.838	39.5529	258.458	7983.35	1228.48	326.604	1280.98	4633.28	4262.64	4110.78	489.276	0.230314	625.036	503.275	24186.1	724.301	351.105	12861.3	5332.27	70.4794	30.946	133.991
64	1	0.0736303	0	67887.5	131.676	28.992	0	9.70804	30.7161	3697.99	18066.1	337.65	6746.28	6.26054	632.612	130713	0	0	399.444	19.7192	780.578	0	50.872	0	17636.2	5720.82	0	908.605	2552.64	246.704	0	907.186	0	818.232	0	0	0	339.647	386.349	528.932	330.142	23526.7	6750.8	299.862	0	0	140.382	0	2362.04
65	3	139.284	212.809	1162.04	0	0.24865	7550.67	0	0	2534.82	16722.5	13.1115	704.161	1636.17	481.824	5158.25	264.785	0	113.927	1764.7	266.076	1569.58	0	2289.68	17297.1	10047.1	2339.96	120.535	440.018	274.578	5344.41	1414.93	423.223	512.808	2647.57	4892.15	3511.35	436.236	208.826	2487.82	353.651	14156.7	1989.48	517.508	14012.1	4011.82	0	27.5241	1172.83
66	3	0	6.18841	0	0	0	2621.78	8.03044	156.695	4303.78	17558.1	250.876	882.894	882.218	2119.38	4594.6	510.159	0.97044	33.6321	1325.52	447.25	1381.02	0	2358.55	18135	13829	1588.29	856.223	172.203	247.729	5262.66	385.053	542.776	671.015	11325.5	4500.17	2441.91	304.981	108.202	0	880.316	20028.1	1423.88	323.92	27193.8	2566.48	30.527	7.63437	0
67	3	0	0	282.4	0	0	5793.07	22.062	59.5174	735.325	11148.5	0	396.481	157.687	214.319	3220.64	170.353	33.6271	221.15	1244.17	264.795	388.225	1.13767	818.856	16134.8	9063.79	685.668	299.402	400.854	173.15	2820.65	1569.35	672.626	937.477	5867.72	4940.75	1731.71	302.199	345.395	258.557	449.255	15355.8	1637.55	295.785	15664.4	1003.32	0	0	194.642
68	1	0	0	40905.8	4.69087	216.492	477.782	1.58867	0	3691.24	11843.4	249.264	10393.2	1472.56	9775.57	53580.6	6.25008	0	127.037	13812.8	39.7815	906.635	288.073	1976.81	11227.3	13132.4	451.602	884.521	53.909	101.802	1169.08	240.131	0	462.894	717.561	2570.11	4118.17	954	181.511	14505.1	114.715	15173	354.422	638.258	3109.13	772.887	5.53541	0	211.085
69	3	0	0	1750.95	0	0	1.81538	89.1125	18.9323	925.515	13792.5	21.0584	567.067	0.143057	122.093	7972.63	285.205	9.75781	367.355	0	300.587	0	7.38843	0	11010	3213.9	0	331.459	1001.09	270.359	0	0	668.08	1036	159.83	0	0	584.743	7.52218	192.056	295.832	13394.8	491.547	134.181	0	0	0	129.388	1288.97
70	3	0	0	0	4.36855	0	0	26.4442	120.92	733.619	18060.9	88.0945	323.049	344.694	261.649	4928.57	0.0265735	0	412.847	56.7956	170.396	0	47.7423	0	13528.7	7834.37	0	786.141	657.512	325.003	0	2419.48	1335.22	899.336	0	0	0	740.881	22.9482	0	470.972	13489.7	836.858	2.65639	0	0	11.739	0	0
71	1	0	0	22293.9	0	45.9788	0	0	19.8402	10797.9	13972.6	48.3974	30789.4	409.117	62805.1	33463.1	55.1791	0	225.655	2708.99	278.538	3205.43	0	529.88	15397.8	11027.6	256.18	151.051	202.437	136.423	2149.26	1832.16	267.939	846.39	0	2995.4	0	325.559	135.954	466.059	381.026	15540.3	862.802	232.049	0	0	0	2.25598	0
72	1	0	235.45	408.504	0	50.3276	5248.16	1.26001	2.21479	2916.79	9833.37	164.535	2659.02	337.837	4465.97	4169.5	41.68	152.882	46.5411	1894.83	557.09	500.637	358.988	4821.94	16588.6	8974.77	1041.42	220.618	414.396	213.453	2788.44	721.888	342.461	784.309	3577.13	4232.33	580.308	668.249	467.134	0	713.823	10006.4	879.395	291.02	12777.4	4469.92	53.9681	10.0312	148.98
73	3	141.583	0	303.377	18.3518	15.9974	1966.31	170.925	330.556	35306.9	10377.3	0	268.042	93.0571	2903.53	5825.57	220.372	0	236.74	1064.96	332.42	305.647	85.3248	19215.4	12222.4	11674.4	3.14059	0	145.736	221.841	793.045	514.782	615.82	652.515	0	22680.9	1510	278.187	125.113	0.643421	177.254	31416.2	215.047	36.1863	0	0	93.5998	1577.08	0
74	3	84.5233	0	26747.7	163.118	95.3366	83.8587	2.34238	544.592	25972	15058.3	0	8834.39	86.6957	34041	17603.5	28.9622	0	101.924	1011.72	330.09	2043.66	16.0634	18829.3	9087.95	7338.39	1100.22	5.39022	119.983	191.446	1536.67	950.092	0	1290.87	0	10868.6	972.809	714.596	393.909	465.375	111.226	20954.5	277.839	538.149	0	0	13.7636	7.71787	0
75	3	0	0.365857	0	0	190.538	2043.72	0	0	2860.01	9676.51	0	5183.92	96.5446	6252.25	3964.51	286.912	197.935	65.2223	3878.72	126.639	0	100.993	3144.49	7286.84	10244.4	510.816	241.02	77.6695	263.871	2804.41	1076.94	365.033	500.058	3889.32	5225.91	4785.12	234.083	253.304	140.329	565.065	9929.3	460.653	933.211	7569.09	1525.53	4965.36	0	555.02
76	3	73.1335	0	9138.26	0	215.788	6134.84	0	0	3049.93	11642.8	114.459	21539.1	3326.94	18753.4	10151.4	225.318	0	308.905	3745.04	265.641	624.073	65.7817	3224.8	16868.7	13518.3	277.882	165.993	0	165.872	3833.74	125.571	0	721.377	2625.53	5642.01	4385.56	496.416	123.278	734.625	365.061	12841.2	456.166	450.395	11014	3608.98	0	28.5274	730.897
77	3	14.5664	1062.98	24594.8	485.276	182.645	40.1261	0.158037	188.085	15584.1	26227.2	182.318	9269.43	2228.35	8565.16	40174.3	808.545	7.28035	426.907	2301.9	491.88	9993.66	540.991	467.942	33737.5	10286.8	94.0622	1838.02	7312.81	131.941	12119.2	996.994	1104.2	2199.72	2001.55	5302.59	2139.49	910.91	51.5075	22.5643	908.273	23388.8	26947.3	241.968	0	0	18810.5	689.584	247.954
78	3	0.723963	0	28900.6	0	0	2946.18	2.06855	10.8367	801.518	24885.9	0	2645.58	0	564.65	18143.9	564.337	9.11714	214.958	1271.17	303.268	1463.1	488.854	1904.56	21265.8	14243.6	675.254	1188.91	4551.12	290.466	5506.38	0	983.338	1462.03	2586.83	2757.98	1336.27	268.533	120.19	1.62346	638.316	14803.2	21586.7	231.868	6095.65	2182.65	1.9658	533.536	472.537
79	3	0	382.133	361.925	13.0358	0	0	11.8984	166.474	905.526	30481.2	355.423	283.494	435.699	236.083	6559.26	0	50.1972	56.6554	4.98367	609.658	0	532.307	0	20953.8	5277.67	0	1952.22	4976.93	198.786	0	685.367	392.901	1699.05	0	0	0	554.485	172.878	22.625	574.987	16851.4	15438	247.971	0	0	0	0	4721.49
80	3	6.55786	0	44708	0	14.4675	0	136.048	241.832	985.364	23842.3	109.736	5965.2	291.358	1895.45	36651.1	185.152	153.591	402.458	0	31.2283	0	2263.5	0	11665.4	2520	0	1650.08	3360.97	362.268	0	1781.49	181.001	1148.83	0	0	0	1262.04	269.919	7.25634	688.771	12482.4	5459.65	177.939	0	0	90.1744	305.27	3511.67
81	3	24.2379	5255.43	0	2798.91	0	0	5.25526	289.386	16673.7	16646.8	365.365	641.529	1188.61	421.464	6456.37	1119.63	331.534	770.523	829.413	235.482	12545.9	638.557	2962.26	23014	7023.53	0	0	2367.87	301.713	8827.31	798.761	1136.97	714.126	2105.7	1116.04	1015.95	465.728	96.041	0	124.7	19321.2	1269.46	353.14	0	0	164.346	277.445	0
82	1	11.6502	0	15167.1	215.328	4.18422	3423.45	1.65384	128.551	937.842	12822.1	0	18819	1174.72	2284.87	17342.1	85.7676	0	478.293	1835.2	360.354	1459.47	82.7022	4453.96	17537.1	12468.9	170.799	1314.83	207.78	279.22	6222.93	161.867	0	1159.71	6963.78	4941.99	4750.44	393.561	87.7063	264.959	419.528	8770.46	2225.09	1790.68	6183.25	676.384	3.87134	54.318	916.776
83	1	1.66519	0	3888.59	3.29933	11.6199	4366.59	0	0	383.346	22923.3	0	1566.48	678.218	668.621	12710.9	186.125	1.18923	521.718	3622.1	532.695	1232.9	74.3119	5269.73	17896.2	11433.1	98.3198	825.191	642.085	194.148	4004.42	0	563.921	736.233	3131.32	10092	10508	310.696	230.438	296.814	291.281	10012.8	1073.8	1756.2	6561.94	4888.35	28.6508	2034.33	219.057
84	3	323.774	0	27692.8	0	128.298	1462.17	8.31929	0	2507.88	17505.1	644.827	12752.9	1068.1	2974.71	31686.8	448.541	3.27064	212.141	4167.29	654.364	1327.22	653.198	2521.26	17783.2	15348.3	414.542	661.553	163.518	195.755	1127.92	1566.7	289.125	1178.75	296.171	7738.94	6160.38	397.479	60.8608	149.956	308.092	15480.6	1800.76	820.327	3527.76	448.263	47.8003	98.4766	469.01
85	3	125.234	0.0115639	0	0	0	7456.17	1.23289	177.611	1921.08	21844.1	0	677.908	0	190.825	1109.41	187.119	198.23	102.514	617.724	542.496	377.569	95.9869	2350.92	14963.1	12458	1919.22	1005.85	238.961	61.9547	3793.47	350.652	970.506	917.355	3221.01	4609.73	5288.61	391.747	168.645	29.4845	1163.67	14572.9	597.951	687.448	9353.62	1947.89	1420.42	41.3694	0
86	1	0	29434.5	21874.7	20779.5	4.64071	0	18.7346	0	1413.5	14651.1	232.154	5728.52	182.965	1598.02	20261.5	20.6548	84.5567	303.483	59.9059	0	0	11355.2	0	16838.6	4162.21	225.729	334.167	195.816	188.585	0	1522.33	617.546	938.326	0	0	0	10.6732	148.179	50.4797	436.016	10491.6	756.704	91.4206	0	0	0	0	0
87	1	85.7964	9871.26	18637.5	3726.23	65.5795	2497.87	0	0	5347.15	22573.4	415.091	2777.32	405.284	500.613	39313.9	316.272	219.995	425.858	2093.4	448.092	434.562	401.24	1540.16	16091	8129.65	1426.17	1008.44	465.081	69.2168	4921.58	469.851	179.844	649.484	2914.21	6566.46	3654.92	581.592	189.667	162.411	565.315	15533.2	932.576	148.922	5414.85	3776.82	93.3955	458.895	402.719
88	3	6.81254	0	22064.2	0	0.325265	3699.58	3.19492	0	874.165	25826.9	0	10542.6	0.243161	3847.19	8756.72	563.323	4.46742	154.683	1128.23	453.42	535.091	24.8645	6562.54	27614.7	13323.8	542.637	320.948	23.4022	367.978	4659.04	222.838	228.685	1026.52	6292.62	3655.27	4171.24	590.458	50.9795	296.144	595.105	11324.1	1014.1	788.81	14125.8	1129.02	0	167.445	493.391
89	3	18.0504	0	3693.18	10.0224	1.86341	0	52.8445	1104.49	148936	22541.1	0	560.507	0	287.557	19795.8	862.887	0.501518	359.161	2129.13	142.415	2487.93	57.6687	29921.7	21451.1	13725.6	2251.44	136.804	618.017	194.096	2373.07	837.138	605.554	1260.42	317.17	13453.2	760.054	678.033	229.259	15.937	431.78	18675.8	562.78	264.853	0	0	48.2459	498.38	0
90	1	0	0	66093.6	0	0	0	20.3012	690.074	1191.39	26043.5	267.171	6516.08	167.454	843.19	89893.3	258.064	81.9306	735.086	19.2032	235.708	0	147.195	0	36966.8	9100.81	0	483.229	10640.9	479.912	0	397.164	417.33	1351.35	0	0	0	890.256	158.821	0	282.36	17510.9	23644.2	33.6585	0	0	85.9599	222.124	7727.66
91	3	83.8475	0	39209.1	0	215.381	940.785	4.73298	132.483	6177.85	8811.09	240.358	44578.1	77.5534	9547.48	44352.9	228.152	125.496	385.753	13377.8	486.68	2612.38	964.056	0	12579.7	5191.69	1727.08	129.758	1831.49	79.3243	8605.97	108.507	0	1347.66	651.232	9443.78	3627.76	761.754	191.126	278.213	346.373	4613.72	14090.2	754.255	2435.97	1525.94	170.173	1006.65	585.048
92	3	4.10055	0	483.83	0	0	0	24.6405	250.937	573.629	21714.1	78.3052	192.332	110.919	175.541	2332.94	59.101	127.543	2249.97	24.1288	301.501	0	3.24828	0	15226.7	7953.81	0	269.802	3482.24	561.112	0	260.121	1891.79	648.228	0	0	0	328.756	8.86711	146.441	275.692	14393.7	4125.25	284.37	0	0	0	34.0424	3473.7
93	3	168.438	0	32626.9	148.646	93.6912	0	0.475676	160.459	88284.5	14256.6	209.815	6503.73	0	4910.31	31717.1	0	0	190.608	662.376	171.444	5135.33	231.652	3387.26	20344.5	4755.62	5614.22	1625.6	272.042	2.56332	3751.99	870.527	102.455	813.26	0	3133.16	1781.18	581.699	234.499	159.244	428.79	12825.6	1171.15	62.321	0	0	39.9956	0.0791344	1476.81
94	1	275.354	0	47013	0	69.2002	0	8.99148	520.905	23811.7	11229.9	165.998	4363.89	7.01541	2348.97	24929.7	4.05423	0	18.7242	2648.38	272.936	0	300.953	20494.1	9702.09	2708.81	2698.07	44.041	195.8	124.596	400.995	1099.66	363.835	721.385	0	14873.8	0	133.602	452.513	180.746	938.179	11333.9	606.717	0	0	0	26.1978	665.434	33.4631
95	3	210.433	0.0433601	12174	0	0	0	0.759798	2.48014	16457.5	21214.5	381.344	9726.41	0	2882.42	44419.7	424.432	5226.71	152.277	348.934	317.789	483.093	530.132	1816.57	18163.6	12757.9	1789.57	206.109	599.381	116.793	954.78	1940.65	0	375.092	0.514794	2575.05	403.769	285.577	1.27131	0	796.698	18559.8	544.456	70.0079	0	0	3.87743	214.004	1877.06
96	3	152.449	280.521	20868.9	22.3941	50.8319	393.882	18.4724	842.515	30668.5	15853.7	0	13324.1	389.133	2404.13	57550.2	120.09	0	549.479	1823.3	211.627	2308.29	154.611	18314.1	10578.9	5779.46	389.861	0	297.932	52.4815	1450.92	582.233	0	690.803	0	32657.1	2536.43	416.21	0	280.621	491.512	15604.5	717.168	304.247	0	411.513	113.92	25.1013	0
97	1	93.5513	0	2955.11	0	13.9224	7257.08	7.43866	193.097	885.833	16567.7	374.123	1176.47	809.613	1198.22	4101.1	85.6891	0	267.526	2086.67	542.378	0	528.56	3938.26	17749.6	3702.25	1761.68	744.764	67.0291	46.4664	1396.77	452.512	0	535.929	571.348	5850.97	6.23469	272.971	362.105	115.895	437.248	7453.38	310.333	131.442	4236.4	5015.04	172.612	1.61991	243.881
98	1	162.301	0	18217.6	98.5971	0	0	7.91489	0	4384.25	9820.15	48.3887	37800	397.891	2804.65	49162.6	0	56.5219	509.174	4468.73	420.217	2085.4	483.269	2194.97	10703.4	5121.97	4080.34	814.401	323.636	241.304	2104.38	983.072	0	768.372	1639.83	3685.37	7187.2	366.943	0	158.531	524.29	1026.97	329.003	1272.13	2668.21	0	114.702	325.122	433.546
99	3	230.694	3875.47	22090.3	3686.06	65.0133	1590.49	2.32803	0	5790.6	17482.4	281.934	6636.66	342.105	2076.14	29304.4	291.132	0.922173	185.967	243.966	647.951	6088.47	21764.6	4608.72	19058.5	3494.56	3719.91	875.467	343.485	95.6333	5150.98	138.334	127.415	420.678	837.944	4738.27	3394.05	229.047	307.456	0.105664	32.7909	4853.8	560.817	184.798	0	0	90.5928	229.015	149.114
100	3	95.0495	0	49206.6	0	17.0324	1646.04	720.733	915.26	0	12681.4	82.4545	31761.3	643.176	5279.49	76387.5	37.5082	0.560135	248.354	10697.4	360.563	4883.45	2583.21	1303.76	10385.1	7570.57	18.4205	705.954	269.66	91.7418	2902.76	291.453	0	377.597	0	8411.16	3522.76	934.515	176.255	6662.74	1054.21	3486.94	662.583	197.084	2893.94	702.76	197.199	20.9728	902.503
101	3	1.20181	515.06	1041.37	5.69802	0	0	65.6346	7.61157	409.596	21169.5	277.425	1922.64	78.1974	1257.31	7084.93	23.1474	0	611.022	3.7093	592.59	0	1564.08	0	9247.7	1452.3	0	1506.54	937.96	205.534	5.3243	1070.72	513.552	771.609	0	0	191.562	278.693	0	190.654	576.965	8686.99	222.417	255.349	0	0	896.749	126.903	1512.36
102	3	149.515	155.807	335.295	89.9597	24.1096	5375.88	3.77332	11.4269	1202.56	21888.1	294.885	815.914	1763.25	1000.32	606.594	225.789	469.702	338.652	890.05	316.757	1494.67	1689.36	4367.43	20792.9	5089.12	5.7849	904.402	352.436	145.279	6367.51	843.186	546.907	380.409	3287.35	8184.58	3708.01	496.343	141.902	166.707	502.775	8304.82	162.774	488.572	15663.7	5872.01	1.16569	13.7291	575.389
103	1	98.7682	74.4363	30092.9	275.113	70.1224	1247.03	1.80956	49.8147	1227.99	9648.16	54.3197	10429	96.3401	1261.03	56306.3	1.16107	1096.83	254.324	1810.67	449.385	0	415.022	0	16900.2	15489.1	2207.32	625.484	301.923	19.9205	0	830.18	1326.99	101.395	15008.5	5201.44	14627.5	378.424	386.409	197.757	54.3053	12469.3	4842.62	758.811	736.81	4451.81	181.78	416.386	3556.24
104	3	0	0	0	190.171	0.394636	1681.94	0	58.8723	463.063	2095.48	510.197	2749.76	289.86	907.16	1800.7	43.766	1349.73	72.2815	840.985	506.845	3224.18	196.583	1701.79	8412.14	9268.12	2043.04	116.356	0	67.8656	4620.16	0	4307.54	153.666	55491.4	3525.08	21037.4	529.089	231.63	353.43	1316.8	12091.9	1129.19	485.252	3895.71	11979	4271.64	129.184	803.717
105	3	20.9901	142.223	4364.37	0.981302	25.5698	3472.27	0	33.0546	816.266	5964.58	287.024	1387.66	242.994	546.502	8603.37	94.8073	3068.61	263.783	295.175	711.115	2671.33	570.921	505.916	7203.35	10545	875.207	0	698.579	68.4146	4658.71	1019.88	2596.96	166.487	80262.6	2513.56	9806.16	599.311	3.49181	136.29	126.244	13208.6	1215.35	297.789	10897.5	11533	184.525	51.6682	1907.05
106	3	27.6326	0	2557.76	0	144.185	0	2.85935	0	1870.66	8116.18	267.744	2227.64	0	2206.38	5407.72	8.25676	1307.18	168.468	34.5734	537.91	7422.09	404.18	4798.03	11688.6	12674.4	2953.21	626.585	188.851	89.5308	1027.92	1150.04	4834.07	208.965	50193.9	4840.01	10400.5	110.051	43.9202	474.957	604.621	17057.2	926.656	91.9705	0	0	180.083	197.118	5493.08
107	1	60.5057	0	1560.55	17.3739	0	4050.68	258174	66955.1	0	0	346.411	1124.54	0	2985.3	0	82.6711	464.808	98.0068	749.306	915.908	740.577	340.721	448.585	0	0	60588	1435.38	199.105	41.2417	0	2224.78	1966.89	150.819	30955.3	1495.98	19740.3	0	0.926758	5.91607	0	0	72.2419	530.659	2982.7	14322	427.32	38.6433	2004.59
108	3	6.57565	0	1948.39	0	93.6948	3655.54	0.0136168	0	655.422	9095.1	239.145	2522.83	2252.18	274.368	2206.81	164.412	3420.65	177.751	582.93	174.445	847.721	37.3636	1691.27	9955.74	13136.4	0	237.771	26.8062	45.9629	1997.01	2350.33	3212.67	193.827	103921	4745.58	17536.2	0.262528	35.93	151.746	69.4378	10124.7	455.528	299.749	5586.78	15981.7	15.0202	103.134	1592.34
109	3	54.8432	27.7746	7940	0	16.2704	0	0.137136	450.41	93441.2	2009.33	0	1902.79	4.04932	1115.76	14300.8	5.94741	926.635	1742.29	976.992	402.156	1852.02	622.913	12282.8	1699.76	6331.8	8.82245	0	201.395	33.8157	0	6099.57	3123.74	252.835	4929.13	8818.28	1677.73	634.193	209.681	1000.27	148.119	8868.87	83.8128	218.564	0	0	65.9655	268.465	0
110	1	2740.33	0	16037.6	0	406.334	7200.95	0.358369	0.294672	387.41	2851.33	472.713	7595.44	1179.06	206.764	3543.79	3.12866	1514.09	364.601	301.994	521.401	1752.1	377.185	1521.52	8217.31	16232.6	39.9295	688.945	248.377	124.013	1723.2	908.802	1486.63	80.6977	71369.9	5994.21	12394.7	429.89	0.312167	134.367	24.3815	14598.7	306.163	536.95	3523.45	12800.8	217.652	126.794	418.868
111	1	493.654	8319.64	26623.4	11977.9	106.381	53.8057	19.5535	0	1634.42	4054.98	359.16	1897.64	384.962	815.447	36651.5	0	15.9014	147.735	8.80496	528.76	0	70149.4	0	3802.85	6497	0	1734.01	129.68	72.1894	0	456.952	3182.73	25.6905	0	0	6002.91	118.115	295.349	1791.51	1075.26	6773.83	262.037	216.124	0	0	140.024	2.28398	2378.54
112	3	66.062	364.879	3013.3	558.383	5.40206	362.974	2.97815	0	886.306	6108.62	378.669	3171.52	0	2024.07	1751.17	274.744	2054.09	19.6701	0	490.653	4991.63	665.862	4229.72	7743.36	10570.6	2225.84	352.523	170.266	39.0415	396.384	305.346	3268.25	152.668	49169.6	4028.86	4116.07	17.8868	96.1919	130.092	497.041	13446.4	402.915	48.4546	0	0	49.9721	148.877	5352.24
113	3	1.8175	0	51656.3	0	36.5985	3229.4	0.821711	118.952	0	794.076	101.953	2391	266.589	1004.4	56010	249.771	258.484	44.9195	321.592	439.448	1288.72	3499.43	278.827	2451.89	2689.43	1352.14	550.602	20.9823	22.9813	0	759.043	226.036	92.391	11852.8	2520.35	10571.1	288.975	1169.2	209.557	61.4076	2310.64	325.754	0.77181	0	2609.26	232.207	196.53	0
114	3	80.9276	0.0251776	351.871	0	57.5501	1893.16	20.1174	36.2633	1176.93	7854.19	69.6609	322.4	254.962	787.856	0	427.736	3590.57	742.2	442.52	156.71	4025.34	1393.21	2496.24	4887.08	9990.24	454.925	266.617	5.54411	0	3649.97	1156.84	5741.41	171.646	128155	3652.92	16400.6	130.171	75.6909	196.338	670.921	7897.37	294.26	281.966	19544.6	10638.5	65.1082	145.712	1302.28
115	3	6318.92	0	368.266	0	189.247	5275.96	84.1564	72.3764	8876.89	5561.47	612.956	535.612	412.868	468.585	6903.39	34.9464	680.98	117.288	21.8732	320.997	414.651	283.243	231.585	85929.3	78218.5	240.549	501.728	15.2389	0	801.604	1158.13	2576.33	142.12	6626.98	2003.4	313.367	188.389	461.639	74.6524	137.297	19149.2	67.9889	47.9828	0	0	0	19.6765	4288.3
116	1	28.5364	0	37035	209.011	107.658	3296.44	1.14616	26.2891	0	7189.79	259.555	2689.85	404.375	643.722	35928.7	138.196	936.264	114.356	1771.94	511.795	314.386	32744.6	1597.77	9119.38	8124.11	1146.96	767.067	4185.75	55.0357	1923.76	1913.54	312.827	243.833	49097.5	4881.74	11183.7	86.5064	1218.48	455.307	478.393	11159.6	10004.2	247.523	2743.24	1806.43	252.846	41.2267	1858.46
117	3	1.12619	0	10122.8	0	69.7495	2844.35	0	0.0100506	360.653	5196.11	675.312	15584.5	1186.44	444.555	20268.5	0	691.832	77.1603	839.427	775.485	2471.81	509.897	462.545	7336.41	10336	159.118	1025.17	669.877	72.4327	1979.57	482.85	1174.69	135.983	58976.3	1570.41	19605.6	166.279	33.7066	265.004	428.815	6457.33	2896.91	904.466	8439.35	8694.03	90.8795	85.6824	1050.11
118	3	11.5035	107.572	9875.45	0	69.4897	0	1.74743	0	905.793	7017.72	336.8	8782.77	0	537.588	20496.2	122.923	16.9069	150.75	132.896	193.756	0	2957.93	0	1302.42	4736.84	0	448.788	912.593	183.76	0	819.18	5325.16	21.4225	0	0	0	245.793	388.124	815.652	514.925	7777.53	1409.42	299.711	0	0	20.4496	82.9627	3567.09
119	3	64.5204	53232.2	1561.98	31747.1	26.844	0	132615	29005.7	2998.19	1704.25	63.9442	8894.36	171.617	1063.06	9757.97	198.318	1333.04	145.738	206.685	409.753	1950.64	132338	4308.43	1227.38	2955.09	762.413	492.615	177.17	69.2708	0	145.771	3390.88	317.57	490.15	10297.1	194.38	0	107.86	159.875	0	6682.14	115.209	673.285	0	0	41.2196	0	0
120	1	0	0	18483	196.814	87.5139	0	6.46637	18.8453	2702.69	3966.85	742.099	9774.02	211.612	1121.82	21230.6	0	19.4156	1249.57	0	447.022	0	8937.11	0	2871.14	4753.67	0	363.873	228.259	108.497	0	2162.09	2529.85	258.989	0	0	0	406.569	39.3103	904.103	308.586	3702.32	156.078	831.192	0	0	0	0	1432.38
121	3	92.2893	0	0	0	154.827	35.2073	0.263036	172.37	26375	4766.97	0	65.0654	17.4801	243.506	2911.15	0	1004.53	491.259	111.035	327.279	3705.11	1877.36	9779.84	3406.67	8739.49	409.648	961.644	102.196	5.89302	373.124	370.084	3066.57	355.492	4991.82	15407.8	1462.82	425.464	152.661	424.132	233.519	16510.9	501.97	178.463	0	0	65.9273	147.236	0
122	3	279.593	0	0	1.44176	56.7781	582.289	0.765424	4.20201	657.682	10363.1	363.199	277.014	0	102.903	1381.87	224.368	3270.8	4556.64	0	300.633	8349.37	4521.13	7225.24	3697.32	12478.8	817.204	0	337.802	0	3416.05	1483.15	2632.39	119.18	58634.1	5109.49	5585.11	54.4749	490.267	90.9683	0	8739.62	205.645	65.0215	0	0	111.988	1.66619	4538.2
123	1	0	0	18649.4	0	27.4942	7740.05	9.64106	5.05349	315.992	2729.64	172.794	1785.12	608.909	179.544	2820.66	9.69521	791.55	49.7743	41.1747	435.108	2936.16	173.981	884.168	4414	9311.15	195.41	416.569	35.9142	0.554915	3130.56	1104.59	3815.06	12.5268	66324	3998.48	12539.8	313.456	79.5406	42.3799	345.587	6517.65	410.922	361.443	2248.03	6549.44	2.86377	230.373	1110.77
124	1	280.39	0	10544.1	126.129	497.741	0	0	366.403	10448.2	2074.14	188.608	2046.81	0	614.849	6728.7	95.0955	278.984	267.231	1187.92	181.66	2872.27	3339.32	12678.7	767.686	2429.45	100.936	0	98.8343	32.1759	0	1209.54	1817.37	82.3523	2419.58	21208.3	3322.81	293.652	246.787	327.027	218.405	2745.3	66.3121	86.2319	0	0	96.0838	690.231	0
125	3	28.2658	1.35822	0	0	0	23.4688	16.8263	187.018	0	2375	407.529	70.5097	369.041	207.287	844.762	0	49.7887	1302.45	0	277.55	0	892.13	0	1677.94	3355.4	0	396.507	154.111	56.631	0	1581.7	2488.7	67.4798	531.58	0	0	274.171	77.1906	2069.57	150.953	2847.78	288.424	295.242	0	0	0	3.37884	2233.82
126	3	2.67979	14838.4	12900.1	10288.3	4.18995	405.369	82.4503	438.359	391.024	3578.24	255.039	7711.41	2964.96	205.426	3582.78	242.842	936.616	20.3397	974.137	327.707	424.056	103837	382.25	1765.33	6271.83	3683.22	160.266	73.0472	0	474.346	0	1000.81	51.2406	8222.6	1726.82	18930.3	155.28	437.979	0	152.87	895.4	56.329	139.225	13443.3	22064.6	65.8673	82.1852	1591.57
127	3	55.0965	0.545647	775.192	71.2158	21.3622	4437.05	10.0257	0.267144	298.585	6085.76	0	67.77	1.49722	51.0908	1017.64	165.977	3232.79	407.35	206.781	282.135	62.0606	121.204	1655.11	6132.49	10228.9	636.527	551.841	23.4939	143.485	1338.81	106.363	3149.9	120.243	106734	6112.87	13370.2	233.303	1.37268	7.44119	158.018	6026.73	75.0026	161.773	17239.6	8175.98	0	78.3921	2185.08
128	3	229.718	2740.61	846.002	704.586	7.03069	1594.86	0	0	1276.53	9755.59	252.248	12734.4	1641.76	361.394	0	0	2377.2	122.489	1273.07	277.752	904.213	38522	1156.28	8456.39	11606	364.245	0	128.301	0	1534.95	277.685	1285.65	306.911	22297.4	5903	15860.5	51.9501	42.2763	660.092	297.384	6679.11	201.891	73.3042	19342.4	28899.7	2.03979	493.287	977.377
129	3	30.8848	0	502.744	0	0	0	13.0742	197.039	320.577	3200.31	359.225	122.843	48.3335	321.921	680.688	16.6673	0	177.934	0	413.862	0	451.081	0	1823.35	1714.13	0	574.725	1122.89	0	0	742.94	11786.6	25.4949	238.906	0	0	458.341	338.322	1076.59	355.761	4606.24	584.017	241.835	0	0	47.2491	159.315	5515.23
130	3	107.109	100.626	4545.87	0	155.289	1067.86	0	0	8813.41	3007.08	172.474	1958.83	235.337	403.213	21237.7	58.0107	254.72	27.8994	0.433988	1245.74	8061.1	432.261	3222.63	8373.83	17479.6	184595	130.191	309.671	7.5691	930.852	1636.07	1238.22	92.0771	6533.14	5452.13	7128.66	468.84	258.753	620.079	31.8326	21923.3	51.0072	180.103	0	0	124.922	39.7583	2517.8
131	3	11.7829	6083.1	0	1982.01	0	0	0	90.3073	60180.4	5415.41	571.76	221.66	0	316.517	0	664.627	1170.93	84.4011	0	393.124	5644.81	25798.6	729.254	3065.78	2852.79	578.042	187.132	257.288	78.9139	5318.58	1509.81	9610.35	162.098	44965.4	2812.48	4629.95	130.842	0.696338	513.154	377.504	2793.31	316.79	147.005	0	0	32.4669	118.521	113.91
132	1	194.747	16308	13045.7	13643	68.6528	2292.54	4274.17	1214.81	273.784	1020.08	0	6519.15	422.641	455.095	5158.28	20.5757	1189.61	224.175	910.89	180.104	1534.4	66972.3	1933.25	6472.18	4386.06	783.375	0	91.7261	46.4689	1014.82	1094.1	1474.83	70.5791	52251.8	3287.67	11513.7	166.512	88.7303	5.36487	222.958	3942.63	128.603	212.3	2493.97	4458.17	77.7168	101.868	1441.36
133	1	20.2528	450.753	17586.8	629.432	4.0606	3128.41	0	87.1875	0	1457.53	106.228	2325.42	504.658	341.346	10289.4	45.9652	552.575	121.129	1385.73	396.578	563.135	38914.4	1165.74	4548.09	8555.53	1236.24	228.332	25.311	0.591706	416.53	655.495	1147.44	75.7156	20857.1	9821.65	15939.4	288.302	375.893	430.283	465.002	4913.37	70.4067	768.679	610.489	3881.55	272.853	216.259	568.735
134	3	197.051	0	21694.4	20.7175	70.9481	273.662	27.5321	161.704	14175.8	2397.3	0	405.992	0	137.247	2870.18	0	90.666	152.38	541.732	497.667	1921.24	756.321	15787.5	324.282	8105.83	752.848	577.263	155.143	37.9028	374.787	277.739	553.164	307.422	2812.79	18535.4	431.498	164.443	352.862	460.631	464.465	9241.92	151.543	285.179	0	0	122.747	74.998	0
135	3	16.86	7933.34	532.663	1980.4	8.87495	1453.63	39520.5	6366.37	0	555.78	134.759	1040.01	384.862	698.231	392.244	100.992	1728.49	794.451	0	195.866	2678.88	34546.9	1610.7	0	0	466.236	392.172	0.11541	21.7991	1931.2	1553.69	2304.51	1.91712	45272.9	1928.53	4171.84	0	152.615	0	242.921	0	80.2947	189.881	0	161.734	3.65597	29.3696	5858.83
136	1	0.252403	113.68	0	0	125.787	4050.46	4.25033	0.103572	0	1130.51	99.6801	2404.08	819.431	27.3918	0	89.4914	2766.08	164.78	40.348	606.966	688.484	9552.73	1615.65	587.614	6344.86	637.537	882.628	16.5969	174.225	928.632	857.19	2697.47	140.247	108595	3432.41	13973.5	146.468	7.66017	344.344	171.93	2343.05	107.218	603.124	6370.74	5956.67	43.6114	15.9684	1269.67
137	3	0	0	1871.08	3.65282	0.314573	0	34.1272	1.42819	848.325	1157.7	201.188	708.744	292.041	386.114	8752.08	0	43.7371	654.292	107.465	297.975	0	1134.19	0	1633.88	7721.79	0	127.526	130.951	6.34665	0	2754	4666.06	51.8859	0	0	0	109.5	314.472	3026.41	20.2801	8313.51	243.926	20.3164	0	0	2.54776	159.022	1413.34
138	3	2.79912	0	0	12.5114	0	4639.69	0.00115493	143.598	18100.6	2855.15	0	424.988	0	269.849	1920.95	184.096	740.712	284.499	627.405	364.647	1930.71	22392.7	15225.8	1529.4	4589.34	1405.35	0	113.95	0	1275.89	2251.61	1796.18	148.172	1796.49	16031	1153.9	209.98	84.4003	314.581	2.0507	14254.3	0	206.149	0	0	134.302	1.61263	0
139	3	34.5722	0	5278.57	0	5.08002	145.801	1.57769	275.977	960.708	2765.64	658.601	346.127	661.5	0	2426.17	69.4541	1792.2	303.382	150.267	372.523	8269.54	224.46	505.049	2037.21	1711.71	0	991.301	10.7279	40.6495	940.158	941.008	2683.26	8.21813	16427.3	2332.78	3255.1	315.692	0	4290.15	459.841	3794.86	46.4145	126.701	0	0	2511.99	179.12	597.322
140	1	45.6361	5376.34	21291.2	3647.47	78.6488	197.6	1.8059	101.563	4427.9	1083.85	724.43	1745.94	1292.68	198.997	18339	148.913	812.851	471.543	631.432	372.565	1750.04	109028	544.1	1603.3	1603.47	50.2146	0	154.563	105.292	506.947	1008.52	247.868	100.947	7599.53	2332.6	2056.68	279.363	301.093	1721.13	309.242	2767.83	164.841	174.595	0	0	150.922	365.589	173.602
141	3	56.1985	0	10259	119.219	1.61529	0	26.4864	167.131	2714.48	3853.63	496.229	1239.14	465.318	143.411	12137.1	290.937	1844.85	986.647	2.72683	842.224	8354.26	928.415	578.702	733.237	3449.59	0	661.767	922.83	66.1522	5612.18	2539.41	2944.8	92.3691	22935.1	3704.45	1763.04	488.284	228.33	2091.86	253.81	2791.05	947.014	11.033	0	0	94.5907	349.354	142.951
142	3	7.71578	0	0	15.1291	0	0	3457.62	2603.14	1283.97	2454.09	255.946	0	929.321	68.4462	0	1.08201	2916.71	2256.5	166.219	177.13	4938.35	180.942	288.594	3412.37	2309.7	0	274.1	655.578	59.0832	2926.46	3342.9	3048.81	270.996	41931	2308.33	1245.4	438.414	0	982.547	299.377	3263.35	94.7313	97.8797	0	0	148.894	376.503	333.422
143	3	31.9671	0	0	0	123.817	7.86719	14.7827	125.266	0	4762.52	332.363	96.0555	508.582	169.677	1470.04	121.135	0	42.5911	0	480.642	0	1221.33	0	3210.12	2282.71	1.22541	268.944	207.926	141.765	0	275.329	4826.01	51.0888	0	0	0	593.916	5.53089	1601.23	995.101	3881.56	157.805	105.783	0	0	66.5597	227.316	1719.27
144	3	0	60.2102	9677.92	0	13.547	366.791	0.0374792	0	0	3900.15	270.56	24746	2422.85	0	695.931	232.174	1035.83	228.54	11267.5	222.158	0	156.934	977	3256.02	4940.79	2491.75	0	0	149.812	0	345.1	906.154	57.5269	64496	4065.59	9862.82	323.233	1.03032	581.038	323.361	2426.19	400.625	61.7721	7378.67	9527.02	102.139	106.515	246.218
145	1	7829.28	139.599	28723.2	23.0601	20.9213	3178.66	0	17.8703	0	719.45	238.788	5837.62	26.147	76.1637	16486.6	106.324	181.726	75.2468	1180.49	327.061	1363.48	2880.18	823.567	458.133	6907.83	5344.27	679.97	69.1333	12.0445	921.074	401.753	203.508	270.513	10004.8	4782.6	12809	247.912	10.9242	920.01	836.221	541.396	184.753	213.363	0	4675.06	140.728	85.8473	634.575
146	1	86.3961	52894.4	1836.43	39530.6	90.6482	0	2.80229	56.0326	12586.9	1108.02	409.08	222.574	707.89	179.613	3445.94	220.753	1499.27	326.761	312.826	439.585	4648	101600	242.938	824.716	551.434	395.271	300.436	30.3489	22.0075	2024	2721.24	5824.59	27.2333	12633.8	3201.53	2533.57	57.0138	119.408	755.025	134.56	1906.03	0	146.062	0	0	12.9059	389.558	350.1
147	3	162.057	0.161822	317.6	0	43.0328	3307.85	0.131597	9.02919	319.102	2516.39	236.405	1065.68	13.2858	172.349	0	84.3814	1375.49	56.0676	134.466	211.948	2098.44	115.319	345.043	4887.75	7084.39	223.014	572.275	129.564	0	1864.83	235.029	2376.44	87.5749	79550.5	3778.63	15699.4	66.4365	143.585	263.729	372.247	4168.86	124.639	188.011	3177.2	13247.5	66.976	10.7895	716.534
148	3	187.175	49.4404	4698.62	305.056	1149.63	0	0	2.06447	74404.9	2236.15	0	30171.7	223.22	71.7398	8887.79	22.007	2612.09	494.062	1061.88	556.884	562.203	9497.04	1316.56	2326.6	3406.81	4600.74	765.71	18.9702	91.9972	1748.36	415.908	317.622	217.721	55962.7	4031.03	15323.5	69.973	0	51.0521	3.51097	2416.41	77.0335	738.312	6811.89	5540.43	137.943	242.029	327.133
149	1	6.72215	11.4397	7215.29	0	16.6082	2291.7	18.4119	28.0379	766.87	3921.26	78.0014	1922.71	150.193	131.824	4654.08	13.2676	2461.62	221.538	175.4	249.721	1896.11	230.55	1013.03	1958.03	8442.41	3421.67	0	0	0	345.523	829.761	0	77.8821	49119.2	6198.75	17225.9	141.776	95.5644	396.919	199.484	2702.43	23.8006	432.607	628.153	2602.26	137.188	152.835	745.476
150	3	19.1609	0	0	1.33233	0	0	5.26614	259.318	11443.6	2628.34	0	91.9434	102.36	16.0642	0	0.138018	1345.89	156.765	13.149	484.068	1247.91	553.096	12331.9	611.981	3861.64	871.494	301.193	312.893	7.42175	904.979	334.416	2780.23	124.951	6567.85	14432.2	1410.89	68.7307	153.139	135.049	97.8152	6963.61	224.693	59.5794	0	0	49.2475	0	0
151	3	46.5253	0	0	9.86473	0	4676.69	0	27.8712	1266.93	1980.1	154.862	215.353	116.203	371.298	753.054	181.347	844.346	198.471	349.052	521.62	4248.84	1412.82	1040.45	929.957	21272.5	1335.43	948.185	195.453	0	0	144.042	3015.7	13.8635	15464.1	10187.7	19803.2	89.6448	489.71	444.077	248.231	10625.6	108.002	83.6027	7682.66	8964.53	74.5065	139.616	610.062
152	3	8.13939	425.04	31723.9	58.8257	179.847	2889.97	2.96608	48.0161	276.313	1932.89	44.6245	665.749	1000.44	259.569	14352.5	72.6179	615.581	71.4417	156.404	164.138	2177.84	70494.8	439.737	5238.67	14751.7	402.277	940.475	3.45654	53.2826	0	1032.71	0	120.127	27066.3	3891.61	17421.5	45.1021	288.963	183.128	230.045	1919.75	234.309	143.55	453.908	3544.64	56.6426	69.2162	465.324
153	1	270.365	4422.66	1067.87	4254.51	0	110.033	0	119.801	1189.32	1223.44	268.578	851.286	631.106	67.3796	4455.13	0	1054.82	38.0501	8.75268	227.737	2170.81	33030.5	738.792	513.689	1401.31	232.863	214.605	52.2096	87.6203	1787.85	569.009	589.293	11.71	13918.9	3471.74	827.264	149.104	6.02188	1315.68	541.502	0	78.9229	55.7662	0	0	0	0	0
154	1	0.246558	219.651	5357.04	275.203	15.1558	258.693	1.42774	254.202	737.598	2097.53	418.238	508.188	38.8455	124.525	11811.9	0	335.361	120.573	0	192.919	3863.99	4078.69	153.075	244.597	320.112	767.497	0	970.122	113.815	1479.14	1881.57	1333.67	0.860574	6989.61	580.098	1112.72	192.303	25.2524	2026.37	212.607	1457.9	1843.24	137.686	0	0	0	1455.15	88.9694
155	3	0	0	0	0.506859	0	0	7.97273	204.911	202.001	1365.44	385.483	48.7815	167.242	8.40546	281.461	143.171	1422.25	48.6332	12.3611	234.289	1273.63	0.141376	1017.41	515.648	816.003	10.3815	23.2074	117.149	59.3337	3727.85	1932.39	6149.7	0	27556.2	1329.61	2001.94	87.853	0.574007	2235.67	164.085	1442.73	517.826	0	0	0	65.9141	168.518	532.952
156	3	0	0	4746.53	230.141	71.1348	0	0	49.9504	850.442	327.017	417.21	666.497	200.214	120.667	9102.17	0	542.779	213.539	1523.66	423.788	1545.64	22957.3	951.537	1300.58	0	0	0	171.607	38.0031	0	1759.1	996.744	2.48536	7971.95	4367.67	1119.95	294.225	86.8601	1678.06	125.962	413.765	99.648	171.521	0	0	71.7389	0	0
157	3	67.9267	0.252254	1273.89	0.175126	0.105305	0	0	131.113	7351.79	2448.37	0	96.8623	1.90585	25.7196	468.83	12.612	198.157	137.279	135.723	326.567	2737.14	2238.15	9702.76	615.419	1581.74	620.668	11.176	190.674	0	679.826	0	435.242	81.9896	2730.64	19129.4	549.224	9.67457	435.27	149.738	133.566	6570.06	208.673	223.818	0	0	50.0101	236.757	0
158	1	330.43	68.7852	7159.67	244.925	12.7054	0	0	170.235	309.636	711.886	342.089	3591.74	226.266	348.844	7240.91	0	23.9248	71.491	131.417	92.0312	2837.4	4580.36	744.32	2552.93	4299.25	0	181.111	18.7325	113.511	437.867	483.131	886.696	243.82	525.922	1304.8	979.204	70.224	233.873	582.271	9.61296	996.095	88.7433	213.113	0	0	92.5745	102.753	0
159	3	0	0.0188065	781.21	127.795	0	2442.43	0.0508376	71.0936	0	1235.02	342.093	0	204.696	4.22425	0	52.4486	2112.63	0	1.4859	250.815	582.931	1618.21	1079.78	0	415.05	3.87137	304	9.6674	0.5342	525.801	785.346	805.764	0	60766.8	4479.11	9287.91	68.4179	0	10.2524	86.6025	643.085	379.769	93.7735	604.408	7988.98	0	0.716336	621.329
160	3	100.978	47.2585	1898.32	0	0.0206778	292.42	0.472938	105.493	94.6031	440.108	415.746	104.567	125.862	47.7679	1094.07	97.468	1000.92	176.976	284.688	114.651	1483.18	2756.17	0	292.822	0	998.359	87.2367	64.4852	71.8908	1322.66	0	294.455	104.804	41365.2	3321.16	5404.09	167.845	513.174	266.558	147.043	532.978	193.949	58.9753	2006.22	8924.81	37.9762	212.74	306.714
161	1	0.944481	0	442.088	0	100.604	2025.81	0	17.3068	5400.04	2114.83	0	130.454	240.86	0	505.638	211.548	840.85	137.156	0.0653039	105.753	2459.28	60253.7	9561.76	0	1347.85	0	0	55.4227	0	0	557.761	930.948	33.8871	5210.59	11570.9	1207.15	0	0	3477.75	316.445	2702.2	186.622	22.2338	0	0	0	39.9991	0
162	1	49.092	312.99	0	117.705	58.9491	4.7907	220.62	794.947	1031.29	930.581	470.109	0	146.925	0	491.278	289.484	3786.32	615.552	0	301.128	2470.72	1286.25	1136.93	829.603	0	0	222.518	163.354	35.2791	2214.82	750.502	2570.47	92.3693	21348.9	2610.66	731.527	0	41.0687	18620.5	130.763	2047.4	120.715	60.0091	0	0	48.3423	202.856	110.113
163	3	25.4141	5625.56	0	1240.4	1.62903	0	0.142157	0	5411.53	281.351	0	0	29.5983	121.584	0	33.6931	721.923	0.0920354	252.73	286.804	3804.67	12563	8991.72	333.241	4458.09	1176.62	0	104.83	13.4589	1156.34	798.091	1216.85	166.075	3659.34	9654.66	625.731	149.903	195.088	220.991	187.23	2678.52	188.179	0	0	0	60.0963	69.8128	0
164	3	0	0	0	2.03445	0	0	0.0230843	13.4719	1688.07	718.153	143.022	1065.93	0	6.65929	0	0.839423	48.6088	98.5954	0	10.2321	0	586.849	0	241.975	0	0	928.334	25.2005	0	0	516.449	2264.38	47.8254	0	0	0	1.54128	33.3173	2317.67	181.884	879.57	119.139	421.71	0	0	0	0.0426749	1464.56
165	3	0	0	0	0	2.9313	1284.71	1.37768	10.2837	272.366	463.891	192.415	4185.82	1931.76	33.6688	0	38.1866	1396.25	60.9164	31.4558	357.063	1779.88	21668.4	283.898	252.984	650.777	0	1138.03	7.52058	22.6726	1207.81	557.712	833.36	66.6857	27632.2	1839.22	298.501	183.627	1.01386	719.941	134.03	326.79	111.181	236.198	0	0	52.9619	6.56192	0
166	3	3.26183	0	731.666	0	37.6477	968.218	0	7.47944	269.483	0	0	275.956	0	81.1085	5799.15	0.103131	1637.2	70.8175	0	246.907	1052.92	273.924	451.093	4307.91	3002.84	383.076	406.808	4.64857	0	0	298.357	1116.89	102.011	57854.1	2560.59	14676.8	62.283	1.00126	156.434	4.29886	2397.36	13.0085	427.061	4108.89	2877.87	35.979	446.048	1940.64
167	3	86.2846	72.888	360.544	0	0.0486601	0	3.76115	377.366	1520.26	969.651	192.721	208.164	402.005	185.321	1511.7	2.95716	1606.93	554.243	24.1368	0	4252.63	870.472	0	1034.29	519.551	789.894	1503.31	879.413	69.6872	1712.6	858.113	2760.47	55.8719	11239.8	949.666	4268.34	215.599	0	2912.2	660.772	1083.93	1732.16	340.949	0	0	426.736	378.339	313.24
168	3	58.5101	0	4410.52	0	152.649	1749.37	5.97005	65.6673	628.978	3754.02	397.513	728.788	2822.78	4.08352	1443.18	53.3863	318.549	64.1928	15.8072	458.763	621.206	1262.51	566.093	4507.54	4170.37	37.5372	238.265	119.848	21.6757	0	251.476	1137.25	150.411	10846.4	798.388	14924.7	159.876	241.365	172.341	329.478	1961.75	880.605	6.1992	8194.66	15122.3	85.743	56.9621	851.249
169	3	41.7683	0	810.984	0	79.0669	3195.43	0	35.0942	0	454.708	332.826	2731.09	485.889	101.512	2682.4	8.5097	348.716	182.297	220.169	86.6764	0	60518.9	434.219	1516.63	4094.89	774.166	158.896	0.64479	0	2169.94	492.734	482.097	56.2629	41741	1039.94	11591.5	27.3434	80.4568	56.4451	75.6542	2358.94	314.889	990.211	3098.94	5270.49	113.498	195.036	952.883
170	3	0.630099	271.385	7456.11	238.806	0	359.294	0	0	0	488.559	238.667	3005.24	124.34	81.2172	1044.73	37.2795	671.277	69.8619	362.905	30.3056	2363.82	3448.62	2102.29	1152.91	1976.79	991.69	1654.17	0	24.9818	1042.08	1214.07	436.943	49.0297	40885.6	1127.45	12637.5	127.241	180.321	184.889	4.53894	1195.28	258.728	843.222	4105.99	9905.69	54.5815	329.939	482.139
171	3	13.5706	1.41835	420.792	0.114657	0	0	13.7724	8.85883	722.582	1562.58	182.849	177.692	168.643	15.7853	0	19.8129	15.5461	99.093	0	141.661	0	1303.32	0	307.136	933.802	0	65.5668	154.57	25.0215	0	307.249	1021.96	16.4381	353.024	0	0	208.392	136.42	2712.6	1.50902	2603.23	82.0543	89.7578	0	0	267.697	120.937	2761.61
172	3	105.704	0	3969.22	0	0	4336.97	0	41.2482	0	0	239.493	570.809	595.96	79.4575	423.306	83.7278	1328.78	152.844	398.616	96.5431	2497.42	2238.64	592.157	418.287	2318.9	1218.44	1161.82	136.175	25.2737	1147.06	1599.32	981.658	139.116	40762.4	3613.15	11629.2	134.481	219.559	102.101	440.336	2476.04	269.423	2.23969	5390.38	7568.68	93.9897	0	477.245
173	3	42.6276	0	0	0	0	997.08	0	5.06863	0	2881.19	161.333	0	43.4119	0	440.179	12.2115	2709.45	22.4961	0	177.708	1140.65	87.3046	5650.5	668.581	910.575	224.12	0	9.12232	9.33518	451.225	1344.2	1796.99	51.512	52072.9	2316.42	3650.61	24.5486	198.542	224.359	174.711	3399.3	121.936	0	0	0	0	26.5005	3658.98
174	3	39.7567	0	362.039	0	0	2815.4	2.24092	0	0	1682.51	278.246	0	71.873	72.5142	325.057	194.758	1119.45	0	7.46084	250.788	3115.65	1165.94	663.217	2286.93	1237.66	9412.15	457.703	89.3725	0	533.049	0	2331.68	115.003	73789.3	522.756	11759.9	64.8671	295.914	270.131	0	1442.39	101.61	53.644	10248.7	6522.06	0	85.0689	1194.25
175	3	18.9953	321.223	0	164.637	7.66167	1824.69	8.61e-08	65.7205	1600.98	1326.95	404.909	787.689	293.701	176.654	706.628	30.9567	1658.37	29.4413	141.721	257.685	1877.18	16949.9	2532.27	728.697	834.149	1977.18	302.395	47.2889	24.4358	878.72	0	1137.97	133.891	5134.24	1499.68	3788.45	261.91	53.1158	4.6856	1.05414	1400.67	30.9814	63.7615	0	0	81.9569	48.8266	2318.65
176	3	13.6025	0	2376.82	0	201.143	1724.63	7.74e-06	100.002	0	1038.89	0	1015.43	0	0	0	345.156	1804.55	239.343	123.96	66.4801	0	107.066	1527.34	713.946	884.575	398.041	716.791	0.0332635	0	784.292	741.143	1369.99	55.8547	59314.8	4575.82	18217.9	67.1984	93.2898	112.618	411.516	1785.99	232.177	45.9556	3599.09	2590.55	45.899	48.2676	646.078
177	1	10.1507	0	0	0	0	3321.12	0.0982646	22.7488	0	1309.63	168.967	25.183	313.892	163.239	0	17.1433	822.323	64.4103	53.3687	280.613	3417.19	982.206	550.303	810.226	2182.13	334.355	821.695	13.7091	0	856.852	377.809	781.857	70.3812	56180.1	1882.41	14733.9	33.2314	22.3413	425.751	313.207	3111.35	176.638	130.732	5625.01	6100.83	40.1246	52.9991	392.292
178	3	11.1937	0	0	0	62.1088	1489.2	0.696354	4.01809	0	1106.64	260.053	1014.5	8.12578	90.2037	291.729	83.1957	1129.85	41.693	249.043	74.0863	756.26	1296.01	670.097	1648.8	2692.42	2786.23	248.18	0	0	3902.57	197.93	2786.98	28.9045	53638.5	1841.36	10754.8	0.132109	188.019	145.174	111.703	1622.83	122.93	39.2762	8673.47	9193.05	0	148.694	404.724
179	1	63.5054	401.919	2079.73	242.947	6.96002	2287.9	0	20.5413	153.512	253.547	202.445	1029.82	276.438	0	8756.53	0	1640.21	0	8.55603	126.175	1575.72	2999.61	223.043	0	906.106	1185.66	1.77278	0	1.61172	705.857	1315.66	598.875	82.8749	21414.3	1800.92	9535.03	123.725	66.6893	162.32	162.301	667.859	66.7144	0	0	2415.28	113.996	0	444.044
180	3	0.00354745	588.192	2022.37	262.647	0	147.553	0	29.88	0	448.415	0	1382.14	109.444	11.2729	0	25.0727	1487.63	179.013	272.688	53.6089	654.573	9544.51	1190.3	1605.95	885.746	387.786	1205.58	218.673	264.205	2153.03	546.34	1068.81	171.18	25315.8	3191.62	3970.52	127.803	21.6387	484.398	222.738	1727.54	1560.75	794.998	7251.48	524.808	44.4577	34.0534	218.249
181	3	2.01762	159.223	250.733	0	0	4508.27	23.8153	28.9633	314.49	353.795	65.9435	0	204.225	5.81909	0	1.08756	750.592	1355.87	0	169.272	2245.17	2621.67	3729.05	572.51	435.136	0	0	326.479	303.924	3246.55	824.104	240.607	133.42	8999.95	5282.71	3069.55	220.795	181.878	107.553	796.76	770.599	504.038	0	0	0	0	83.0113	1490.11
182	3	111396	0	1760.7	37.9946	89.7652	241.134	11809.9	2988.53	0	1239.09	231.828	162.472	768.987	30.0287	344.824	20.5295	148.337	8.25721	0	154.333	0	2320.17	0	55.5462	0	0	432.346	362.915	140.388	0	240.524	13454.2	173.154	0	0	0	884.827	266.845	324.765	162.195	0	561.425	184.92	0	0	34.8013	3.7333	150.487
183	3	32.1344	167.104	0	0	12.0432	146.197	0	149.422	1029.05	0	112.007	756.266	65.4928	13.431	740.606	0	5849.68	161.796	0	102.662	773.298	687.196	1432.43	648.883	476.176	2096.63	0	16.7618	233.655	103.97	0	780.297	212.321	1164.33	1154.94	3445.1	216.949	51.1274	393.967	721.23	1045.39	355.141	49.0459	0	0	56.2888	39.4175	1205.66
184	3	39.0305	0	0	0	0	4357.85	0	21.1601	284.337	202.23	211.983	0	154.101	0.00154147	0	22.5665	857.056	159.555	257.33	262.121	397.478	181.065	3098.67	804.816	1339.07	376.766	323.26	101.523	92.6025	901.262	760.737	410.248	56.6528	33277.6	3973.02	2628.66	202.789	361.563	6.61863	795.402	451.232	58.0079	0.438802	5535.09	1101.5	95.7675	20.8689	438.47
185	3	58.4212	0	759.297	113.144	0	424.532	0	0	0	350.125	213.461	5037.6	0	0	210.196	11.1041	237.495	90.7831	0	299.942	2495.1	883.837	524.391	970.588	250.237	3702.61	230.477	1.59005	21.6768	0	299.317	238.829	96.392	1707.04	1868.39	3620.56	723.968	250.082	132.967	265.958	0	72.1133	408.962	0	912.738	81.4083	219.707	224.857
186	3	0	0	0	0	0	0	0	65.5421	233.651	365.632	475.07	45.1564	331.776	0	0	0	1087.92	0.63909	0	159.03	4682.64	85.6326	616.959	0	0	170.181	0	47.3311	207.123	3823.35	1616.58	613.25	44.2299	5530.95	745.183	1811.34	602.546	13.1663	132.9	368.623	279.002	194.021	16.941	0	0	0	4.71183	148.18
187	3	5.42465	1119.56	0	2432.46	0	636.631	6.09815	34.6704	0	0	0	172.06	0	0	1457.35	36.6589	1626.86	476.611	39.638	387.429	0	4133.75	768.214	311.605	0	10.6971	225.279	0.106842	140.228	379.264	201.121	307.095	106.219	8045.87	2297.29	2523.09	487.601	9.86456	189.618	206.87	454.649	108.506	253.74	3870.25	2493.19	35.5391	31.2581	312.834
188	1	0	202.532	0	0	0	595.972	0	4.06691	0	298.094	19.5352	860.503	1117.01	0	0	0	373.547	326.271	31.749	0	43.0454	480.427	1669.55	545.819	1512.02	38.9829	449.294	11.5489	133.862	839.985	886.919	690.006	84.2011	10378.2	2728.02	7708.31	231.102	0	237.683	1034.42	275.968	244.453	348.054	6406.12	1268.56	69.9553	145.111	338.392
189	3	0	110.708	334.225	56.1304	29.0084	1359.68	0	2.84438	634.878	1649.38	234.655	177.568	616.66	31.7032	0	299.958	456.347	92.3824	0	449.826	1370.46	945.384	2922.53	1516.07	6987.85	2146.44	0	100.782	124.547	216.955	321.989	1345.49	141.218	3967.75	7378.37	1561.7	144.816	191.922	48.7174	313.942	2758.69	50.3636	38.0584	0	0	76.3464	8.48393	250.563
190	3	0.00094825	0	971.05	0	0	0	4.53053	11.8998	0	378.566	195.363	128.441	0	15.3863	1114.89	8.73763	87.0791	91.7245	0	142.385	0	1059.42	0	0	0	0	289.236	188.502	200.768	0	732.065	698.576	279.878	0	0	0	2.06612	124.156	1608.66	10.908	386.407	0	3.45486	0	0	123.737	51.7018	1127.38
191	3	3.79744	4395	141.947	2260.19	0	0	0.27961	41.5899	75.8564	0	229.952	0	153.419	13.7952	301.498	0	0.612565	0	0	167.952	0	12744.3	0	0	0	0	1299.75	18.8723	70.7358	0	1116.66	2389.73	164.593	0	0	0	311.072	23.3334	108.756	248.699	1063.34	76.0115	32.7861	0	0	0	0	381.376
192	3	279.292	85.4703	1055.57	0	113.148	0	14.8247	104.117	198.647	1261.56	118.088	171.685	0	105.105	1838.76	0	131.313	72.7963	0	83.4402	0	949.359	0	394.053	1003.2	0	923.174	108.516	167.973	0	1155.92	717.71	71.1086	0	0	0	1230.97	112.286	1273.58	335.581	386.973	65.0106	0	0	0	2.23624	0	644.219
193	1	20.0305	1731.15	0	1014.31	0	0	0.250888	6.47357	1312.38	637.931	0	0	2.61767	0.0166663	0	0	120.909	51.6862	96.2641	86.8163	1446.45	8141.83	9116.41	1317.84	1382.76	1363.45	614.452	0.105479	130.781	261.321	647.485	395.312	99.7736	1119.72	7898.66	455.568	725.857	23.0079	13.7509	0	706.372	14.2185	0	0	0	0	71.195	0
194	3	45.051	6721.85	0	7908.81	0.0507927	1154.79	0	7.2941	0	815.761	159.322	763.267	131.517	0	0	0.568959	221.088	3.57092	171.428	347.162	974.159	15166.6	1252.05	0	422.138	0	0	0	47.1377	1188.46	148.392	343.02	26.2762	11685.2	4622.15	6220.81	190.302	13.6267	53.3169	255.97	275.283	136.587	65.1104	4245.61	4480.36	129.803	103.617	546.719
[truncated: 5,000 more columns]

## Sheet: Figure 2 & SI Figure S2
Drug Naive PD vs. Control
Label	155	248	652	371	351	1917	408	1492	1061	606	748	546	365	1261	3986
Drug Naive	3.69201e+07	4.36805e+06	1.82828e+06	2.87346e+06	2.85076e+06	2.64957e+06	3.34721e+07	1.44457e+07	1.99469e+07	533409	366979	878541	1.19205e+06	2.0911e+06	7.24763e+06
Drug Naive	263072	316781	1.13979e+06	935527	236991	2.17116e+06	3.80634e+07	8.33841e+06	1.01921e+07	9.96376e+06	279512	740682	84682.1	3.19799e+06	1.27166e+07
Drug Naive	3.02039e+06	612487	1.33513e+06	755412	155178	882269	3.37149e+07	105001	2.21166e+06	146761	206177	510771	38105.6	118356	3.20011e+06
Drug Naive	311588	216692	2.55952e+07	2.02361e+07	112943	4.05851e+06	3.60725e+07	1.08969e+07	2.32907e+06	655373	832533	8.22158e+06	29020.7	913479	1.90643e+07
Drug Naive	3.05195e+06	428414	1.94346e+06	1.08936e+06	147948	1.18943e+06	3.11517e+07	9.40654e+06	4.32597e+07	1.04274e+07	317071	763470	32658.6	367813	1.42788e+07
Drug Naive	596926	340620	2.47743e+06	1.77451e+06	216270	7.571e+06	4.31694e+07	8.48755e+06	7.99817e+06	9.33679e+06	950708	1.06982e+06	71373.2	1.71953e+06	2.73862e+07
Drug Naive	930784	262560	2.62527e+06	1.58186e+06	234952	9.99823e+06	3.88977e+07	1.06188e+07	2.74433e+07	1.81049e+06	2.15356e+06	825088	88093.7	2.08935e+06	4.68297e+07
Drug Naive	5.78928e+06	198243	1.52891e+06	940287	84513.1	1.24667e+06	3.35887e+07	1.48204e+07	8.92847e+06	6.49665e+06	276874	706513	21218.8	239232	1.65019e+07
Drug Naive	299262	647897	1.33924e+07	6.39647e+06	519934	4.76274e+07	4.89836e+07	1.07738e+07	1.53121e+07	4.93044e+06	6.857e+06	1.45065e+06	218875	1.07329e+07	3.54676e+06
Drug Naive	348115	136372	2.66634e+06	2.3966e+06	58237.6	612946	4.15261e+07	1.97338e+07	498721	186936	178702	1.05777e+06	19894.5	79979.8	478454
Drug Naive	2.97271e+06	3.35999e+08	223048	217260	6.74403e+07	95546.8	5.62444e+06	4.04002e+06	2.74408e+07	948662	256938	251480	9.4601e+06	143098	1.73147e+06
Drug Naive	3.64141e+06	5.49676e+07	6.27431e+06	5.65475e+06	1.02729e+07	2.76246e+06	8.21831e+07	3.46055e+07	2.68087e+07	2.55352e+06	937263	2.32828e+06	968111	1.07225e+06	3.94107e+07
Drug Naive	4.41609e+06	910390	6.24597e+07	3.84558e+07	664387	1.8708e+07	8.84336e+07	2.6665e+07	4.51434e+07	5.4372e+07	6.19691e+06	5.20098e+06	242992	7.6231e+06	5.38902e+07
Drug Naive	445903	406398	8.13048e+06	5.69295e+06	341753	3.91105e+06	8.00158e+07	2.13541e+07	6.56571e+06	2.78548e+06	773783	1.68068e+06	105072	1.64846e+06	1.55698e+07
Drug Naive	2.18655e+06	2.38602e+06	2.96011e+07	2.80236e+07	3.16816e+06	3.31691e+06	1.04411e+08	2.42203e+07	6.0084e+07	5.27807e+07	1.09979e+06	1.33143e+07	1.248e+06	1.12564e+06	7.3295e+07
Drug Naive	1.08636e+06	679189	4.08869e+06	2.35566e+06	458242	2.7382e+06	5.97406e+07	371265	4.20961e+07	1.50446e+06	918505	1.8813e+06	139946	581285	3.95906e+07
Drug Naive	94118.4	601099	4.89671e+06	3.61396e+06	689998	2.56643e+06	8.28828e+07	3.62443e+07	7.63166e+06	3.16151e+07	686490	2.06901e+06	276297	671755	2.67433e+06
Drug Naive	2.39727e+06	1.701e+06	4.48224e+06	3.20531e+06	693851	2.63289e+06	6.6878e+07	2.49292e+07	2.79891e+07	1.70524e+07	1.14961e+06	2.93659e+06	202313	551867	1.10906e+08
Drug Naive	1.7034e+06	2.42546e+06	2.4486e+08	2.64629e+08	1.89675e+06	2.86439e+07	4.12879e+07	1.79998e+07	4.51294e+07	2.91078e+07	1.36728e+07	9.86293e+07	713302	3.58432e+07	3.93648e+07
Drug Naive	2.91215e+07	1.08945e+06	4.31264e+06	4.10437e+06	1.02945e+06	2.89076e+06	101142634	2.24986e+07	2.26354e+07	3.60723e+07	895257	2.88559e+06	405124	441058	9.11252e+06
Drug Naive	1.11251e+06	1.86212e+06	5.85994e+06	4.82293e+06	2.13569e+06	2.95756e+06	7.54962e+07	1.73923e+07	2.67686e+07	4.44508e+06	804822	2.69292e+06	886886	1.15501e+06	4.86754e+07
Drug Naive	420349	2.28273e+06	3.84597e+06	2.91579e+06	1.93368e+06	2.45795e+06	8.37835e+07	2.84433e+07	2.4404e+07	2.69866e+06	726272	2.14922e+06	535342	447505	1.3609e+07
Drug Naive	788168	458036	6.42963e+06	4.30559e+06	2.16583e+06	3.60384e+06	66601540	1.70336e+07	8.56013e+06	3.09483e+06	861741	1.45576e+06	1.85762e+06	2.10027e+06	2.90996e+07
Drug Naive	647240	1.25007e+06	1.5069e+08	1.34226e+08	1.11211e+06	4.19976e+07	6.5133e+07	1.80915e+07	1.01043e+07	3.74171e+07	1.26461e+07	3.33933e+07	399720	2.0527e+07	1.92055e+07
Drug Naive	976610	1.47322e+06	1.20813e+07	9.88853e+06	1.04861e+06	5.59085e+06	6.34149e+07	2.11327e+07	3.62715e+07	4.19095e+06	1.98322e+06	3.18245e+06	382181	2.50414e+06	3.75384e+07
Drug Naive	2.40022e+06	3.5004e+07	1.59785e+06	1.05349e+06	2.72496e+07	1.19545e+06	5.65724e+07	1.54756e+07	8.61061e+06	1.77336e+06	372964	931002	8.57568e+06	246771	1.97578e+07
Drug Naive	1.34253e+06	1.63528e+06	2.26172e+07	1.42497e+07	1.80419e+06	1.31056e+07	5.93148e+07	415877	1.0887e+07	894364	3.13934e+06	3.17563e+06	569226	5.1254e+06	1.13132e+07
Drug Naive	476538	574243	4.28721e+06	3.68624e+06	455800	1.90351e+06	6.20433e+07	289784	2.47748e+07	1.15984e+06	604785	1.95293e+06	115801	317055	2.39839e+07
Drug Naive	502972	2.0951e+07	2.81779e+06	4.35908e+06	3.78065e+07	1.70148e+06	5.52106e+07	2.0666e+07	3.25837e+07	3.75639e+07	569581	2.91612e+06	1.64713e+07	501712	2.6242e+07
Drug Naive	8.89882e+06	803487	7.4256e+07	8.08907e+07	1.1428e+06	4.16231e+06	5.17878e+07	1.92188e+07	1.67622e+07	2.25571e+06	1.01693e+06	2.76635e+07	648251	1.82487e+06	3.41368e+07
Drug Naive	1.09073e+07	397349294	1.00956e+08	108512469	8.749e+07	2.98086e+07	4.20335e+07	1.3127e+07	2.91858e+07	1.96319e+07	1.0516e+07	3.2441e+07	1.52413e+07	4.00365e+07	3.06661e+07
Drug Naive	722425	516805	2.15185e+06	1.36362e+06	377478	1.36942e+06	5.68759e+07	1.6962e+07	2.04723e+07	3.12852e+06	513508	1.34197e+06	88843.5	285344	4.59702e+07
Drug Naive	388981	169847	3.3839e+06	1.62258e+06	98034.7	1.58632e+06	4.52576e+07	2.75858e+07	2.13645e+07	1.87155e+06	764855	1.34785e+06	30928.2	535667	1.97517e+07
Drug Naive	531983	2.58056e+06	2.84286e+06	3.12219e+06	3.86736e+06	1.81356e+06	7.68658e+07	2.51122e+07	9.82842e+06	3.05272e+07	541285	2.55693e+06	1.06408e+06	318080	1.20619e+07
Drug Naive	3.0393e+06	2.24222e+06	1.20077e+07	1.05345e+07	1.62574e+06	7.23024e+06	6.13516e+07	2.18278e+07	4.21023e+07	4.56245e+07	2.56632e+06	5.76807e+06	732786	4.22758e+06	9.02864e+07
Drug Naive	2.80049e+06	931489	1.25058e+07	1.34803e+07	500680	2.4828e+06	7.86553e+07	1.68098e+07	1.89379e+07	2.23259e+07	730666	5.15298e+06	132064	504273	3.73916e+07
Drug Naive	7.42511e+06	682142	6.22385e+07	4.39227e+07	426557	3.52904e+07	5.03545e+07	1.55317e+07	2.19809e+07	4.90195e+06	3.95695e+06	8.60408e+06	108141	1.68955e+07	8.95287e+07
Drug Naive	2.66405e+06	546732	8.61032e+07	8.01354e+07	481715	1.77907e+07	3.97131e+07	327892	4.77859e+07	1.15771e+06	5.52622e+06	2.72946e+07	156381	9.37672e+06	1.0935e+07
Drug Naive	4.15795e+07	3.19179e+07	8.48986e+07	8.02951e+07	5.89894e+06	1.02503e+07	5.25515e+07	2.06942e+07	3.42426e+07	3.11488e+06	2.45936e+06	2.93814e+07	1.03738e+06	3.73513e+06	4.32982e+07
Drug Naive	1.09375e+06	1.53775e+06	4.37779e+06	2.87855e+06	999671	3.97279e+06	7.15305e+07	2.90493e+07	4.97052e+07	6.27219e+06	753420	2.19699e+06	303771	427395	9.34048e+06
Drug Naive	2.30309e+06	888191	8.34288e+06	4.89243e+06	595883	7.70027e+06	6.47656e+07	1.05226e+07	4.30073e+07	1.90378e+07	963034	3.10986e+06	229317	8.01021e+06	5.40601e+07
Drug Naive	2.68565e+06	2.84302e+06	1.13401e+08	9.42114e+07	1.08737e+06	8.38132e+07	6.54971e+07	2.00204e+07	2.59904e+07	2.18407e+06	1.12734e+07	2.91761e+07	310312	2.57585e+07	1.72777e+07
Drug Naive	1.9797e+06	2.37839e+07	1.36187e+07	6.18458e+06	3.40938e+07	1.14976e+07	3.98537e+07	281556	3.73974e+07	1.86786e+06	718713	2.19849e+06	1.45049e+07	1.2297e+07	3.16737e+07
Drug Naive	298779	1.00191e+06	2.54762e+07	1.39485e+07	712132	1.76606e+07	6.61736e+07	3.90249e+07	1.08145e+07	2.14578e+06	645079	3.98478e+06	207845	6.49456e+06	3.81559e+06
Drug Naive	1.37012e+07	1.37845e+07	1.75853e+07	1.35039e+07	2.1147e+06	1.78451e+06	6.85715e+07	1.33844e+07	4.90212e+06	2.78504e+06	611033	4.42493e+06	300662	346739	7.52498e+07
Drug Naive	670324	1.73351e+07	2.47583e+07	2.05156e+07	2.30368e+06	40056950	4.01385e+07	332488	1.4504e+07	708920	6.62867e+06	4.08473e+06	253379	2.44727e+07	8.82617e+06
Drug Naive	2.38194e+07	589755	8.10352e+06	7.12005e+06	482879	1.22299e+07	6.78102e+07	1.52436e+07	6.36059e+06	1.62193e+07	1.88112e+06	3.25935e+06	266618	3.40079e+06	1.49153e+07
Drug Naive	398302	1.25345e+06	8.12041e+07	7.77526e+07	1.50589e+06	4.56742e+06	4.40905e+07	256672	2.42174e+07	721125	1.01562e+06	3.61831e+07	657193	1.02012e+06	4.71099e+06
Drug Naive	1.1521e+06	9.43174e+06	2.81658e+08	2.51409e+08	1.32117e+07	1.28448e+07	3.8916e+07	1.45138e+07	6.02253e+07	1.79228e+07	2.81931e+06	1.20102e+08	8.09547e+06	4.04211e+06	1.05658e+07
Drug Naive	605767	934410	1.32602e+07	7.96449e+06	500651	2.39466e+07	6.05742e+07	3.06604e+07	2.72674e+07	2.89729e+06	6.55567e+06	1.98048e+06	151288	8.69522e+06	9.72899e+06
Drug Naive	436287	7.5458e+06	4.78164e+06	3.04101e+06	1.05851e+07	3.6963e+06	4.24588e+07	360060	3.76268e+07	1.02655e+06	821582	1.95201e+06	4.1949e+06	1.19809e+06	1.439e+07
Drug Naive	6.86524e+06	9.11625e+06	3.58898e+06	1.96718e+06	1.50438e+07	2.2921e+06	4.95617e+07	134486	1.0517e+07	2.61218e+06	819855	1.51623e+06	7.45962e+06	321164	1.39651e+07
Drug Naive	5.21785e+06	6.66287e+06	2.24148e+06	1.81102e+06	7.53164e+06	1.73659e+06	7.38845e+07	1.12299e+07	7.54112e+06	1.5294e+07	446186	1.68995e+06	2.77084e+06	207771	4.84079e+06
Drug Naive	5.27801e+07	3.77601e+06	1.58546e+07	8.57568e+06	1.87787e+06	5.53612e+07	4.74262e+07	1.41807e+07	3.45303e+07	1.42024e+06	1.22117e+07	1.83046e+06	630397	1.70164e+07	5.51837e+07
Drug Naive	5.20153e+06	352747	3.35343e+06	4.12936e+06	231228	5.65425e+06	4.85824e+07	150085	1.2475e+07	1.61075e+06	769347	1.39374e+06	92730.6	433275	1.32096e+07
Drug Naive	445129	7.12043e+07	4.82786e+06	3.70169e+06	9.59498e+06	7.35504e+06	7.44605e+07	2.11319e+07	4.66213e+06	1.4044e+07	1.01072e+06	2.79181e+06	880712	1.05554e+06	7.66649e+06
Drug Naive	1.1229e+06	617989	2.66404e+06	3.45052e+06	252068	1.59092e+06	6.30623e+07	1.88889e+07	2.58024e+07	1.92359e+07	424768	2.39136e+06	61253.1	189813	4.41076e+07
Drug Naive	1.37074e+06	1.54976e+06	4.04698e+07	2.63969e+07	1.64775e+06	89543170	4.40535e+07	1.83642e+07	1.61023e+07	3.35794e+06	2.14086e+07	6.05066e+06	782556	2.41783e+07	1.05075e+07
Drug Naive	1.42154e+06	1.88694e+08	5.70541e+06	6.38288e+06	3.17582e+07	2.86073e+07	4.61583e+07	1.32556e+07	2.31764e+07	1.36747e+07	3.52877e+06	2.61837e+06	2.86616e+06	1.16842e+07	1.31944e+07
Drug Naive	4.4874e+06	1.43603e+07	3.80046e+07	3.78531e+07	1.92523e+07	1.34251e+07	4.68222e+07	1.13594e+07	1.39365e+07	1.76603e+07	2.68204e+06	1.67689e+07	8.82283e+06	4.39678e+06	1.0864e+07
Drug Naive	4.48128e+07	2.69721e+06	1.88351e+07	1.74623e+07	1.72142e+06	9.34144e+06	5.74359e+07	1.66783e+07	1.00202e+07	1.4783e+07	1.42347e+06	6.67093e+06	539537	2.44906e+06	2.076e+07
Drug Naive	3.5812e+06	1.63329e+07	3.63645e+06	2.55484e+06	9.49013e+06	3.68182e+06	5.47811e+07	1.379e+07	2.03744e+07	985347	647150	1.45815e+06	2.84676e+06	886935	3.43636e+07
Drug Naive	389338	809672	4.76157e+06	2.72109e+06	488020	3.23062e+06	5.48342e+07	165630	1.77478e+07	634101	993358	2.1216e+06	134317	299445	6.72254e+06
Drug Naive	302509	360585	1.34509e+06	774664	169616	1.00899e+06	3.4052e+07	104189	3.44712e+06	246373	274328	569017	43309	150846	9.6703e+06
Drug Naive	559222	5.88074e+06	4.10976e+06	2.62585e+06	7.55045e+06	2.61423e+06	4.42157e+07	212166	1.31243e+07	476858	1.282e+06	2.67604e+06	3.01747e+06	259311	3.76307e+06
Drug Naive	8.63288e+06	6.62001e+06	4.66414e+06	4.60472e+06	1.22494e+06	1.99814e+06	4.22638e+07	1.41729e+07	2.59203e+07	3.32268e+06	811322	2.83389e+06	218115	510263	1.0272e+07
Drug Naive	215688	427327	1.97697e+07	1.3812e+07	248116	3.14602e+07	4.7294e+07	1.50695e+07	7.46603e+06	1.29066e+07	5.94116e+06	4.78244e+06	70453.5	7.44862e+06	8.84564e+06
Drug Naive	361911	428248	1.40983e+07	1.07865e+07	182595	3.96653e+07	4.8396e+07	1.69699e+07	4.11984e+07	1.93925e+07	1.49828e+07	3.82135e+06	51697.3	7.92563e+06	5.47712e+06
Drug Naive	529196	300399	6.45291e+06	3.74471e+06	157629	2.25998e+07	4.33831e+07	1.20127e+07	1.86029e+07	905437	3.60985e+06	927185	39915.1	5.17822e+06	2.10082e+07
Drug Naive	312445	396689	2.83205e+06	1.72817e+06	208934	3.05588e+06	4.55588e+07	2.02431e+07	1.9065e+07	1.36474e+06	755226	1.36465e+06	64316.4	796967	9.21712e+06
Drug Naive	195464	877042	4.83527e+06	3.24571e+06	724282	1.48221e+07	5.58085e+07	1.28024e+07	1.35569e+07	1.06081e+06	5.18864e+06	1.2211e+06	245984	3.21511e+06	3.33369e+06
Drug Naive	222050	428715	1.62393e+07	1.4868e+07	206408	3.40731e+06	4.316e+07	104576	8.63606e+06	285842	704011	5.30363e+06	53013.7	396093	2.90146e+06
Drug Naive	1.3935e+06	2.14718e+07	2.50429e+06	1.74203e+06	2.74938e+07	2.68701e+06	4.48373e+07	1.88496e+07	24608839	6.23109e+06	622830	1.70262e+06	1.21724e+07	270023	6.47319e+06
Drug Naive	984952	438112	3.08715e+07	2.56449e+07	175662	7.56785e+06	4.5825e+07	1.52933e+07	1.1039e+07	1.1445e+07	1.67286e+06	1.04012e+07	42698.1	1.57361e+06	3.83013e+07
Drug Naive	7.53371e+06	390635	1.94798e+07	2.20598e+07	249267	1.51991e+06	3.8435e+07	75520.6	4.55688e+06	569622	383730	1.09445e+07	73586.4	175507	1.02674e+07
Drug Naive	1.09228e+06	4.22808e+06	3.07209e+07	2.23903e+07	640745	5.73093e+07	3.74545e+07	1.57694e+07	2.37775e+07	1.313e+06	1.69991e+07	8.10585e+06	104674	1.22945e+07	9.41244e+06
Drug Naive	3.39639e+06	2.29823e+07	2.76606e+07	2.27453e+07	3.06906e+07	1.22476e+07	3.03139e+07	185263	1.01462e+07	777563	1.94221e+06	9.19885e+06	1.38691e+07	7.29597e+06	1.86587e+07
Drug Naive	1.96573e+06	1.28228e+06	5.38687e+06	3.63366e+06	1.24299e+06	1.70351e+07	4.71794e+07	1.6838e+07	1.77771e+06	344978	1.14767e+06	1.39614e+06	407125	2.54328e+06	2.76785e+06
Drug Naive	224003	2.79671e+06	3.04847e+06	1.57905e+06	3.00944e+06	4.10103e+06	3.61486e+07	147546	3.09288e+07	892334	1.42583e+06	983908	1.1814e+06	728929	2.47581e+06
Drug Naive	203171	233288	4.12848e+06	2.54227e+06	86074.7	2.23608e+07	4.05357e+07	1.53669e+07	8.03843e+06	404291	5.25367e+06	663162	24471.5	4.6247e+06	4.80304e+06
Control	6.92965e+06	766801	1.32667e+06	1.03892e+06	800429	737556	3.73159e+07	1.00309e+07	1.42498e+07	1.04278e+07	225204	829175	334080	149116	1.26993e+07
Control	908831	1.24276e+07	1.71197e+06	1.13514e+06	1.2393e+07	2.0862e+06	2.59564e+07	159580	9.9214e+06	533670	331194	658291	4.97378e+06	676648	1.19795e+07
Control	1.26778e+07	666126	2.30682e+06	1.27897e+06	354918	3.983e+06	3.4775e+07	134284	1.67378e+07	479357	626605	759690	108351	582021	8.53862e+06
Control	6.94002e+07	1.09322e+07	3.01507e+07	2.83299e+07	1.45484e+07	9.56348e+06	28205833	93745	2.31121e+07	739924	1.85164e+06	12092183	7.12764e+06	3.11232e+06	1.02716e+07
Control	4.64897e+07	1.2154e+07	1.78873e+07	1.73676e+07	2.22891e+06	1.95287e+06	3.2624e+07	9.16039e+06	2.51773e+07	571016	850152	7.95143e+06	317891	439785	6.57513e+06
Control	1.25187e+06	4.79362e+06	9.86483e+06	7.05166e+06	6.00125e+06	1.96416e+07	3.00922e+07	99634.4	1.49344e+07	362969	4.43579e+06	2.29462e+06	2.51971e+06	3.95212e+06	4.30358e+06
Control	595380	264763	7.01293e+06	4.52921e+06	130980	2.56716e+07	3.61438e+07	8.84114e+06	2.14582e+07	1.06464e+07	6.05672e+06	1.44906e+06	45127.5	7.82402e+06	9.50341e+06
Control	7.37536e+06	353894	1.45205e+06	738777	189672	4.12997e+06	3.27117e+07	57010.5	5.29646e+06	242831	475406	380409	163158	692131	5.7754e+06
Control	1.17457e+06	637664	5.15039e+06	6.26157e+06	410700	2.12022e+06	7.71285e+07	2.0148e+07	5.49643e+07	5.26682e+07	750372	5.87715e+06	187882	460320	2.96109e+07
Control	689978	1.63736e+06	9.39316e+07	5.91898e+07	681138	2.80158e+07	5.64974e+07	249657	1.042e+07	636984	1.28637e+07	1.02162e+07	180208	1.71209e+07	2.60659e+07
Control	7.65487e+07	3.22121e+06	102181093	6.87587e+07	2.15381e+06	3.47064e+07	6.0772e+07	202985	4.04828e+07	2.36348e+06	1.15747e+07	8.24954e+06	687129	1.51981e+07	4.24249e+07
Control	1.03182e+07	3.36165e+07	1.27299e+08	7.7532e+07	1.70533e+07	4.50157e+07	5.0223e+07	259146	1.45318e+07	1.6265e+06	1.68194e+07	8.3593e+06	4.54255e+06	2.33606e+07	2.87932e+07
Control	381281	538441	3.70076e+06	2.4153e+06	377970	2.29751e+06	7.00547e+07	217926	1.8904e+07	776719	729088	1.70777e+06	106431	332298	6.67324e+06
Control	1.2559e+08	1.03871e+06	3.89454e+07	2.8551e+07	500352	1.91395e+07	5.59287e+07	192084	4.57108e+07	4.38147e+06	5.85542e+06	4.85046e+06	185602	9.43838e+06	5.70072e+07
Control	1.36493e+08	604662	3.27744e+06	5.64232e+06	376461	1.74969e+06	6.05151e+07	1.70562e+07	2.64761e+07	4.38423e+07	538658	4.16169e+06	190620	297329	3.66523e+07
Control	3.28046e+06	2.06283e+07	3.22756e+08	3.0717e+08	2.80533e+07	4.8134e+06	3.91007e+07	167011	3.67027e+07	3.6786e+06	662326	1.19782e+08	1.3085e+07	782938	3.5379e+07
Control	3.9784e+06	1.34151e+06	1.75242e+08	1.25019e+08	803602	1.05906e+08	4.88976e+07	2.17902e+07	3.36764e+07	4.0608e+07	7.25145e+07	2.14521e+07	224468	8.46365e+07	1.59358e+07
Control	1.73227e+06	1.43786e+07	1.48164e+08	1.71123e+08	2.00921e+07	1.41294e+07	4.58011e+07	1.93612e+07	3.13115e+07	5.06514e+07	6.85421e+06	6.10995e+07	8.17542e+06	1.21416e+07	2.46182e+07
Control	468740	605205	2.36477e+07	1.75659e+07	442492	1.20867e+07	6.06406e+07	1.98503e+07	2.99905e+07	4.3939e+07	6.32797e+06	4.90794e+06	178790	1.02649e+07	23330638
Control	2.05437e+06	930749	1.91123e+08	205099670	544521	1.16722e+07	4.53246e+07	128606	2.17045e+07	1.78705e+06	2.98972e+06	7.51898e+07	166472	8.87528e+06	1.48412e+07
Control	745884	1.70636e+06	7.25156e+06	5.58811e+06	1.19285e+06	3.27199e+06	5.7029e+07	176154	5.38702e+07	3.54349e+06	1.25049e+06	2.83146e+06	348198	1.6525e+06	2.4814e+07
Control	2.04741e+06	697704	3.57263e+06	4.95987e+06	503159	2.01085e+06	5.64611e+07	1.54046e+07	4.07115e+07	4.09459e+07	630244	3.60346e+06	141625	442761	4.15801e+07
Control	3.13772e+07	1.31506e+08	2.62038e+06	1.60991e+06	1.59926e+08	1.63587e+06	4.08909e+07	188629	3.6717e+07	1.68066e+06	508283	1.36423e+06	7.26276e+07	429119	4.10154e+07
Control	1.29315e+08	5.43696e+07	2.98112e+07	2.18198e+07	9.50928e+06	1.75356e+07	5.32051e+07	2.154e+07	1.21391e+07	2.1507e+06	6.88967e+06	4.22769e+06	756923	1.06228e+07	2.19365e+07
Control	891220	977536	2.66407e+06	3.43897e+06	591451	1.55722e+06	6.79359e+07	1.91851e+07	2.51373e+07	2.52106e+07	478297	2.33734e+06	140942	291999	4.21092e+07
Control	387859	5.71084e+06	4.41294e+06	4.72317e+06	8.04329e+06	1.69386e+06	6.73149e+07	1.8306e+07	1.77606e+07	2.78894e+07	716607	2.92798e+06	3.18066e+06	551536	9.03122e+06
Control	8.80245e+06	6.43268e+06	3.86961e+07	2.82734e+07	4.87907e+06	6.85184e+07	4.49522e+07	188633	2.39015e+07	1.87681e+06	2.12654e+07	2.83927e+06	1.49829e+06	1.97337e+07	2.90833e+07
Control	5.11267e+06	3.46327e+07	5.82215e+07	4.44826e+07	7.15713e+06	3.44645e+07	5.27503e+07	1.53435e+07	3.53044e+07	2.57304e+07	1.74034e+07	1.35732e+07	1.68757e+06	2.86929e+07	1.08377e+07
Control	1.61272e+08	7.11919e+06	1.01109e+07	1.04864e+07	8.66088e+06	2.345e+06	6.58746e+07	157544	4.87624e+07	1.55454e+06	888956	4.42192e+06	3.56742e+06	711272	2.08323e+07
Control	1.37447e+08	2.43847e+07	1.42698e+08	1.3075e+08	2.69864e+07	4.44486e+06	3.30694e+07	383558	2.32322e+07	1.25811e+06	669811	5.97481e+07	1.3958e+07	1.35494e+06	1.59309e+07
Control	2.40061e+08	3.22123e+07	6.29005e+06	9.54818e+06	9.08663e+06	5.63063e+06	5.56406e+07	1.46757e+07	1.55619e+07	2.15722e+07	2.80846e+06	2.31803e+06	2.52123e+06	1.48153e+06	1.94875e+07
Control	1.7647e+06	436767	4.64795e+06	2.7059e+06	294020	3.21519e+06	5.59507e+07	1.70696e+07	3.55006e+07	4.40862e+06	899523	1.27056e+06	99920.6	1.03314e+06	3.5976e+07
Control	1.95584e+08	3.06071e+07	4.69927e+06	2.7896e+06	6.35539e+06	4.19371e+06	6.37046e+07	1.95092e+07	5.77465e+07	2.6395e+06	1.14634e+06	1.60153e+06	1.23488e+06	1.15615e+06	2.77826e+07
Control	6.05537e+07	3.54224e+07	2.31058e+06	1.33995e+06	5.88948e+06	1.56983e+06	4.17908e+07	1.16981e+07	2.72473e+07	1.34367e+06	441321	1.07496e+06	807543	340026	2.41447e+07
Control	881015	1.2306e+07	3.77175e+06	5.27468e+06	1.48878e+07	2.41791e+06	5.7308e+07	1.42562e+07	2.27e+07	2.15907e+07	540097	3.66859e+06	5.54356e+06	259912	2.11456e+07
Control	9.79894e+06	1.70428e+06	1.98204e+07	1.2025e+07	1.67697e+06	4.32101e+07	5.13912e+07	132137	4.4049e+07	3.9497e+06	1.14849e+07	2.11045e+06	688706	1.09357e+07	1.45484e+07
Control	439580	496284	2.0005e+08	1.61765e+08	265245	5.18061e+06	4.0682e+07	1.34595e+07	4.86589e+07	1.55138e+07	1.24043e+06	8.23896e+07	112876	915703	9.58019e+06
Control	4.45813e+07	1.92865e+06	5.57423e+06	3.51851e+06	1.64452e+06	5.52756e+06	4.74171e+07	136140	3.848e+07	2.41575e+06	1.38186e+06	2.23339e+06	1.15838e+06	1.33244e+06	2.93676e+07
Control	1.06462e+06	901263	3.06356e+06	4.65408e+06	321245	2.1544e+06	5.59261e+07	1.31979e+07	2.42254e+07	1.91003e+07	466208	3.14132e+06	79281.7	216028	1.45401e+07
Control	6.46091e+06	1.94294e+07	1.74606e+08	1.52658e+08	2.61208e+07	5.20768e+06	3.18693e+07	276815	2.25553e+07	1.91816e+06	918615	7.17031e+07	1.28339e+07	897579	1.52209e+07
Control	5.33813e+07	12710018	1.16407e+07	8.36601e+06	6.97379e+06	4.6386e+07	5.05253e+07	1.35525e+07	2.79785e+07	1.42058e+07	1.42687e+07	2.48478e+06	3.27332e+06	1.3781e+07	2.52489e+07
Control	2.40763e+06	8.00566e+06	1.06442e+07	6.65498e+06	9.31863e+06	3.1516e+07	4.64619e+07	1.52725e+07	3.16936e+07	1.94345e+06	5.33644e+06	1.99751e+06	3.91474e+06	8.2622e+06	6.259e+06
Control	384751	732698	1.44438e+07	1.06041e+07	430351	2.83753e+07	5.10527e+07	1.39649e+07	1.18781e+07	1.87321e+07	4.59255e+06	3.21061e+06	123331	7.90446e+06	1.7014e+07
Control	571034	1.13501e+06	1.30874e+08	1.10321e+08	676570	2.65784e+07	3.68718e+07	206698	4.02277e+07	941702	6.29532e+06	5.07323e+07	264688	7.53997e+06	4.16873e+06
Control	1.76047e+07	2.35079e+07	1.03158e+07	1.32974e+07	7.51578e+06	2.84535e+06	4.23203e+07	1.16861e+07	4.04402e+07	1.88133e+07	662935	6.69102e+06	2.3763e+06	517016	1.41715e+07
Control	1.44817e+06	827491	1.12529e+07	6.67046e+06	375185	5.25497e+07	4.10817e+07	133829	1.87633e+07	493796	2.53103e+07	1.70556e+06	104657	1.39148e+07	6.51142e+06
Control	1.06915e+07	1.17655e+06	2.90967e+06	3.99746e+06	570136	1.68414e+06	5.24124e+07	1.29305e+07	3.01117e+07	1.56637e+07	518481	2.97709e+06	157599	441821	6.74418e+06
Control	6.90485e+07	3.31495e+07	5.6189e+07	4.74621e+07	3.81928e+07	2.27413e+07	3.67292e+07	136166	2.13662e+07	631350	6.41933e+06	2.29182e+07	1.72759e+07	4.72133e+06	1.07442e+07
Control	4.16732e+07	4.79317e+06	5.24209e+06	3.42365e+06	6.31665e+06	1.86283e+07	3.60832e+07	151449	3.55576e+07	546860	6.03639e+06	1.30035e+06	2.66771e+06	5.34162e+06	8.8947e+06
Control	6.55737e+06	9.10691e+07	8.0137e+06	5.86521e+06	8.16416e+07	2.32691e+07	3.16847e+07	112506	3.07917e+07	1.75368e+06	2.70081e+06	2.43641e+06	3.45658e+07	9.26981e+06	1.95284e+07
Control	217613	5.10856e+06	4.33357e+07	4.44005e+07	3.63953e+06	1.81221e+06	3.78295e+07	1.49184e+07	1.7037e+07	1.92914e+07	467468	1.87862e+07	1.47882e+06	310233	7.69532e+06
Control	7.36664e+06	859290	5.03502e+06	4.02865e+06	854343	1.63347e+07	3.23073e+07	140469	7.82005e+06	300523	2.65137e+06	1.16526e+06	280902	2.82968e+06	6.78786e+06
Control	1.42612e+06	3.98562e+06	2.96292e+06	3.62058e+06	1.30838e+06	4.44147e+06	4.34605e+07	1.14733e+07	1.73289e+07	1.23958e+07	631684	2.46608e+06	328710	988986	1.02383e+07
Control	1.46138e+07	1.28803e+07	3.71687e+06	3.43775e+06	1.11524e+07	1.12267e+07	3.60701e+07	1.08867e+07	3.07744e+07	1.34788e+07	1.66732e+06	2.13182e+06	4.55523e+06	1.8588e+06	1.1936e+07
Control	481818	2.36363e+06	3.97737e+06	2.96215e+06	506455	7.15962e+06	3.85114e+07	1.05982e+07	1.41026e+07	1.06751e+07	987357	1.56077e+06	113146	1.22208e+06	7.83169e+06
Control	184644	339575	6.03884e+06	3.86901e+06	115360	2.65179e+07	3.6312e+07	1.31498e+07	1.2407e+07	1.40354e+07	5.55543e+06	1.2367e+06	29353.7	7.57824e+06	4.6024e+06
Medicated PD vs. Control
Label	152	297	356	750	967	1072	1089	1238	1371	1374	1528	3243	4690	155	248	371	408	546	606	652	1061	1492	3986	375	1660	4831
Control	596761	45652.3	117274	8.84939e+06	2.01233e+07	568041	1.18012e+07	9.64352e+06	4.44696e+06	2.59469e+07	9.79634e+06	3.25238e+07	1.69165e+07	6.92965e+06	766801	1.03892e+06	3.73159e+07	829175	1.04278e+07	1.32667e+06	1.42498e+07	1.00309e+07	1.26993e+07	687228	1.00856e+06	1.80706e+07
Control	102824	2.11894e+06	190211	6.25926e+06	1.61374e+07	421191	8.25249e+06	6.4905e+06	120645	2.07977e+07	9.01398e+06	2.21913e+07	1.60409e+07	908831	1.24276e+07	1.13514e+06	2.59564e+07	658291	533670	1.71197e+06	9.9214e+06	159580	1.19795e+07	527101	709976	1.57615e+07
Control	1.68459e+06	159912	206814	1.04978e+07	1.74122e+07	4.82854e+06	1.71887e+07	1.33795e+07	190746	2.26987e+07	1.28367e+07	3.22906e+07	1.11808e+07	1.26778e+07	666126	1.27897e+06	3.4775e+07	759690	479357	2.30682e+06	1.67378e+07	134284	8.53862e+06	942998	4.99108e+06	1.66444e+07
Control	8.87605e+06	429734	4.9916e+06	1.41905e+07	1.66495e+07	3.41766e+06	2.20635e+07	1.56267e+07	857064	2.07103e+07	1.68974e+07	2.42078e+07	2.24222e+07	6.94002e+07	1.09322e+07	2.83299e+07	28205833	12092183	739924	3.01507e+07	2.31121e+07	93745	1.02716e+07	7.07504e+06	4.15738e+06	2.64721e+07
Control	5.39926e+06	99237.9	4.06667e+06	1.43795e+07	1.85679e+07	649991	2.05349e+07	1.36746e+07	502194	2.34111e+07	1.89939e+07	1.99133e+07	1.59684e+07	4.64897e+07	1.2154e+07	1.73676e+07	3.2624e+07	7.95143e+06	571016	1.78873e+07	2.51773e+07	9.16039e+06	6.57513e+06	5.7058e+06	971671	1.60617e+07
Control	95496	51362.7	858373	8.90631e+06	1.66784e+07	3.20367e+06	1.4992e+07	1.05739e+07	1.09616e+06	2.01967e+07	1.17399e+07	2.10365e+07	1.91833e+07	1.25187e+06	4.79362e+06	7.05166e+06	3.00922e+07	2.29462e+06	362969	9.86483e+06	1.49344e+07	99634.4	4.30358e+06	1.73068e+06	3.5899e+06	2.54275e+07
Control	28669.8	77551	252018	1.3987e+07	2.05212e+07	484645	2.04249e+07	1.46456e+07	5.9143e+06	2.19526e+07	1.33172e+07	3.78353e+07	2.8292e+07	595380	264763	4.52921e+06	3.61438e+07	1.44906e+06	1.06464e+07	7.01293e+06	2.14582e+07	8.84114e+06	9.50341e+06	698960	801453	3.44753e+07
Control	215111	66368.3	92630.2	2.97809e+06	1.79923e+07	1.53605e+07	5.05611e+06	3.7237e+06	147119	2.10792e+07	5.75121e+06	2.15657e+07	1.25185e+07	7.37536e+06	353894	738777	3.27117e+07	380409	242831	1.45205e+06	5.29646e+06	57010.5	5.7754e+06	342325	1.73417e+07	1.49504e+07
Control	77766	402284	448357	3.24549e+07	4.512e+07	1.63522e+06	5.33658e+07	3.44244e+07	2.8194e+07	5.42265e+07	3.75043e+07	7.48548e+07	51756598	1.17457e+06	637664	6.26157e+06	7.71285e+07	5.87715e+06	5.26682e+07	5.15039e+06	5.49643e+07	2.0148e+07	2.96109e+07	1.41451e+06	2.79912e+06	8.18993e+07
Control	21034.2	183952	2.28936e+06	6.0962e+06	3.53405e+07	8.50867e+06	9.81596e+06	7.19508e+06	1.16985e+07	4.7696e+07	9.88002e+06	5.5805e+07	1.94621e+07	689978	1.63736e+06	5.91898e+07	5.64974e+07	1.02162e+07	636984	9.39316e+07	1.042e+07	249657	2.60659e+07	7.56212e+06	1.02029e+07	2.68011e+07
Control	8.84508e+06	310752	624185	2.13298e+07	3.71939e+07	8.98262e+06	3.67379e+07	2.41701e+07	1.14882e+07	4.94178e+07	2.7282e+07	7.42628e+07	5.03505e+07	7.65487e+07	3.22121e+06	6.87587e+07	6.0772e+07	8.24954e+06	2.36348e+06	102181093	4.04828e+07	202985	4.24249e+07	5.71054e+06	1.05973e+07	7.49933e+07
Control	2.10044e+06	102191	1.47913e+06	7.22453e+06	3.25217e+07	7.74434e+06	1.52014e+07	1.0121e+07	1.58247e+07	4.67956e+07	9.17827e+06	9.81409e+07	6.89158e+07	1.03182e+07	3.36165e+07	7.7532e+07	5.0223e+07	8.3593e+06	1.6265e+06	1.27299e+08	1.45318e+07	259146	2.87932e+07	9.06886e+06	9.79846e+06	9.04192e+07
Control	26438.1	67065.6	488197	1.17333e+07	4.00685e+07	8.88184e+06	2.03957e+07	1.45937e+07	158648	5.07563e+07	9.20798e+06	67891828	6.04527e+07	381281	538441	2.4153e+06	7.00547e+07	1.70777e+06	776719	3.70076e+06	1.8904e+07	217926	6.67324e+06	1.46179e+06	1.09312e+07	9.07847e+07
Control	4.53523e+07	4.8191e+06	457775	3.16595e+07	2.9651e+07	4.13654e+07	4.00845e+07	3.11557e+07	4.90471e+06	4.42506e+07	2.79383e+07	4.37846e+07	4.40087e+07	1.2559e+08	1.03871e+06	2.8551e+07	5.59287e+07	4.85046e+06	4.38147e+06	3.89454e+07	4.57108e+07	192084	5.70072e+07	2.52204e+06	4.57024e+07	8.1171e+07
Control	1.77954e+07	514528	1.63538e+06	1.27898e+07	4.20981e+07	1.23163e+06	2.3951e+07	1.51589e+07	2.38819e+07	5.05395e+07	1.73984e+07	7.51161e+07	6.88307e+07	1.36493e+08	604662	5.64232e+06	6.05151e+07	4.16169e+06	4.38423e+07	3.27744e+06	2.64761e+07	1.70562e+07	3.66523e+07	909710	2.14779e+06	8.29774e+07
Control	348735	1.03263e+06	8.32896e+07	2.54978e+07	2.66104e+07	4.12383e+07	3.24391e+07	2.6439e+07	1.91298e+06	4.5465e+07	2.32418e+07	3.99674e+07	5.43538e+07	3.28046e+06	2.06283e+07	3.0717e+08	3.91007e+07	1.19782e+08	3.6786e+06	3.22756e+08	3.67027e+07	167011	3.5379e+07	1.39092e+08	4.61482e+07	8.86069e+07
Control	652240	268913	3.62603e+06	2.29458e+07	2.92244e+07	1.64534e+06	3.38056e+07	2.63606e+07	4.44608e+07	4.1432e+07	1.99685e+07	8.63293e+07	6.56495e+07	3.9784e+06	1.34151e+06	1.25019e+08	4.88976e+07	2.14521e+07	4.0608e+07	1.75242e+08	3.36764e+07	2.17902e+07	1.59358e+07	7.52518e+06	2.52431e+06	6.97298e+07
Control	216477	401129	2.23675e+07	2.05642e+07	2.89558e+07	1.16334e+06	2.84106e+07	2.18727e+07	2.4026e+07	4.50588e+07	2.13788e+07	6.26505e+07	5.19708e+07	1.73227e+06	1.43786e+07	1.71123e+08	4.58011e+07	6.10995e+07	5.06514e+07	1.48164e+08	3.13115e+07	1.93612e+07	2.46182e+07	3.78804e+07	1.79468e+06	6.25259e+07
Control	30554.4	233778	429095	1.99125e+07	33273825	1.34391e+06	3.10992e+07	2.30335e+07	19260501	4.54036e+07	1.71934e+07	5.95596e+07	4.98933e+07	468740	605205	1.75659e+07	6.06406e+07	4.90794e+06	4.3939e+07	2.36477e+07	2.99905e+07	1.98503e+07	23330638	3.11037e+06	2.04598e+06	6.45031e+07
Control	187028	507330	3.54071e+07	1.53929e+07	2.96445e+07	3.65824e+07	1.96015e+07	1.6559e+07	5.40869e+06	4.56219e+07	1.78413e+07	4.6978e+07	6.45893e+07	2.05437e+06	930749	205099670	4.53246e+07	7.51898e+07	1.78705e+06	1.91123e+08	2.17045e+07	128606	1.48412e+07	6.16692e+07	4.1661e+07	8.6822e+07
Control	220892	107186	607365	3.78484e+07	3.17023e+07	3.94826e+07	4.6264e+07	3.42709e+07	618214	3.93909e+07	3.09907e+07	4.50866e+07	2.73533e+07	745884	1.70636e+06	5.58811e+06	5.7029e+07	2.83146e+06	3.54349e+06	7.25156e+06	5.38702e+07	176154	2.4814e+07	1.76184e+06	4.34845e+07	5.92911e+07
Control	432541	327132	673847	2.56734e+07	3.5083e+07	1.29027e+06	3.6351e+07	2.65904e+07	1.42053e+07	3.9862e+07	2.01702e+07	5.47492e+07	3.85234e+07	2.04741e+06	697704	4.95987e+06	5.64611e+07	3.60346e+06	4.09459e+07	3.57263e+06	4.07115e+07	1.54046e+07	4.15801e+07	1.2089e+06	1.90003e+06	6.55173e+07
Control	4.02769e+06	1.19251e+07	376856	1.98253e+07	2.87064e+07	6.60758e+06	3.1232e+07	1.96731e+07	220879	3.51649e+07	2.99334e+07	5.31961e+07	3.46215e+07	3.13772e+07	1.31506e+08	1.60991e+06	4.08909e+07	1.36423e+06	1.68066e+06	2.62038e+06	3.6717e+07	188629	4.10154e+07	885888	7.22982e+06	4.91863e+07
Control	1.74464e+07	1.14998e+06	314812	7.63351e+06	3.39445e+07	1.22835e+06	1.23518e+07	9.45715e+06	5.99938e+06	4.07753e+07	8.18413e+06	3.69992e+07	4.58925e+07	1.29315e+08	5.43696e+07	2.18198e+07	5.32051e+07	4.22769e+06	2.1507e+06	2.98112e+07	1.21391e+07	2.154e+07	2.19365e+07	784978	1.92996e+06	5.02881e+07
Control	47028.9	303828	250485	1.54731e+07	3.91936e+07	1.04747e+06	2.34201e+07	1.75194e+07	6.5106e+06	4.45866e+07	1.64741e+07	6.18487e+07	5.41469e+07	891220	977536	3.43897e+06	6.79359e+07	2.33734e+06	2.52106e+07	2.66407e+06	2.51373e+07	1.91851e+07	4.21092e+07	846602	1.61653e+06	6.35976e+07
Control	30960.6	184036	432189	1.05388e+07	3.70028e+07	1.86474e+06	1.72624e+07	1.27018e+07	8.00537e+06	4.55494e+07	1.23962e+07	5.48442e+07	4.21212e+07	387859	5.71084e+06	4.72317e+06	6.73149e+07	2.92798e+06	2.78894e+07	4.41294e+06	1.77606e+07	1.8306e+07	9.03122e+06	1.21967e+06	2.3416e+06	4.97981e+07
Control	632313	2.60312e+06	986612	1.32986e+07	3.15509e+07	3.2932e+07	2.28396e+07	1.46127e+07	5.91018e+06	3.47324e+07	1.53238e+07	3.93531e+07	4.44652e+07	8.80245e+06	6.43268e+06	2.82734e+07	4.49522e+07	2.83927e+06	1.87681e+06	3.86961e+07	2.39015e+07	188633	2.90833e+07	1.38481e+06	3.65284e+07	7.0868e+07
Control	565248	1.42868e+06	5.22108e+06	2.23246e+07	3.58243e+07	1.72601e+06	2.83595e+07	2.16159e+07	1.92385e+07	4.42985e+07	2.21572e+07	5.9455e+07	5.25965e+07	5.11267e+06	3.46327e+07	4.44826e+07	5.27503e+07	1.35732e+07	2.57304e+07	5.82215e+07	3.53044e+07	1.53435e+07	1.08377e+07	8.48228e+06	2.35506e+06	5.43293e+07
Control	2.4865e+07	1.40674e+06	1.47281e+06	2.70759e+07	3.89102e+07	3.7627e+07	4.40633e+07	2.73197e+07	308747	4.65856e+07	2.56752e+07	3.78472e+07	2.7433e+07	1.61272e+08	7.11919e+06	1.04864e+07	6.58746e+07	4.42192e+06	1.55454e+06	1.01109e+07	4.87624e+07	157544	2.08323e+07	2.80742e+06	4.18137e+07	4.94204e+07
Control	1.83585e+07	992326	3.00012e+07	1.3881e+07	2.39485e+07	1.38988e+06	2.62344e+07	1.50978e+07	2.24809e+06	3.319e+07	1.6454e+07	3.70058e+07	1.40346e+07	1.37447e+08	2.43847e+07	1.3075e+08	3.30694e+07	5.97481e+07	1.25811e+06	1.42698e+08	2.32322e+07	383558	1.59309e+07	4.07108e+07	1.62317e+06	1.62173e+07
Control	5.09693e+07	1.16958e+06	298548	8.91774e+06	3.43681e+07	1.19532e+06	1.4788e+07	1.07464e+07	9.22866e+06	3.7976e+07	1.06041e+07	5.86428e+07	4.74555e+07	2.40061e+08	3.22123e+07	9.54818e+06	5.56406e+07	2.31803e+06	2.15722e+07	6.29005e+06	1.55619e+07	1.46757e+07	1.94875e+07	691574	1.84123e+06	5.05665e+07
Control	88102.5	136211	234488	2.57837e+07	3.44425e+07	2.35323e+06	3.11048e+07	2.57244e+07	598941	4.08632e+07	2.22777e+07	5.26197e+07	5.67727e+07	1.7647e+06	436767	2.7059e+06	5.59507e+07	1.27056e+06	4.40862e+06	4.64795e+06	3.55006e+07	1.70696e+07	3.5976e+07	1.30726e+06	2.28078e+06	6.88644e+07
Control	3.04761e+07	289452	475839	3.83787e+07	3.08412e+07	1.41252e+06	4.80004e+07	3.65192e+07	551798	3.97002e+07	3.81159e+07	8.11951e+07	7.21234e+07	1.95584e+08	3.06071e+07	2.7896e+06	6.37046e+07	1.60153e+06	2.6395e+06	4.69927e+06	5.77465e+07	1.95092e+07	2.77826e+07	1.84207e+06	2.2159e+06	9.59321e+07
Control	8.06307e+06	176994	315177	1.45352e+07	2.1911e+07	1.33195e+06	2.48958e+07	1.65393e+07	184736	3.17212e+07	2.10844e+07	3.61259e+07	4.79027e+07	6.05537e+07	3.54224e+07	1.33995e+06	4.17908e+07	1.07496e+06	1.34367e+06	2.31058e+06	2.72473e+07	1.16981e+07	2.41447e+07	928871	2.45647e+06	4.79759e+07
Control	63456.4	269859	340546	1.43775e+07	2.76549e+07	1.20773e+06	2.34868e+07	1.72478e+07	1.22273e+07	3.65106e+07	1.3872e+07	62382083	4.73336e+07	881015	1.2306e+07	5.27468e+06	5.7308e+07	3.66859e+06	2.15907e+07	3.77175e+06	2.27e+07	1.42562e+07	2.11456e+07	1.09549e+06	2.33076e+06	5.94352e+07
Control	1.17745e+06	81949.5	586859	3.41487e+07	2.07994e+07	3.54895e+07	3.93964e+07	3.33467e+07	5.49669e+06	2.91915e+07	2.67147e+07	4.0775e+07	4.78255e+07	9.79894e+06	1.70428e+06	1.2025e+07	5.13912e+07	2.11045e+06	3.9497e+06	1.98204e+07	4.4049e+07	132137	1.45484e+07	1.74579e+06	3.95367e+07	7.26461e+07
Control	27564.8	275763	5.74352e+07	3.01145e+07	2.2688e+07	1.30618e+06	4.68419e+07	3.17899e+07	1.14175e+07	3.12094e+07	3.63845e+07	5.25301e+07	2.5398e+07	439580	496284	1.61765e+08	4.0682e+07	8.23896e+07	1.55138e+07	2.0005e+08	4.86589e+07	1.34595e+07	9.58019e+06	7.19131e+07	2.37307e+06	3.55444e+07
Control	4.0127e+06	3.70305e+07	1.27069e+06	2.59182e+07	2.05654e+07	2.9642e+07	3.49114e+07	2.70598e+07	489475	2.84486e+07	2.7097e+07	3.67465e+07	3.21922e+07	4.45813e+07	1.92865e+06	3.51851e+06	4.74171e+07	2.23339e+06	2.41575e+06	5.57423e+06	3.848e+07	136140	2.93676e+07	2.54334e+06	3.27086e+07	5.2614e+07
Control	85898.9	131190	295863	1.51619e+07	2.73448e+07	1.11802e+06	2.59311e+07	1.86137e+07	1.03377e+07	3.47724e+07	1.44815e+07	6.7655e+07	4.0133e+07	1.06462e+06	901263	4.65408e+06	5.59261e+07	3.14132e+06	1.91003e+07	3.06356e+06	2.42254e+07	1.31979e+07	1.45401e+07	981999	2.07064e+06	4.94767e+07
Control	655740	560465	2.92001e+07	1.502e+07	1.7062e+07	1.39012e+06	2.444e+07	1.74865e+07	1.71766e+06	2.55762e+07	1.4144e+07	3.75752e+07	1.17092e+07	6.46091e+06	1.94294e+07	1.52658e+08	3.18693e+07	7.17031e+07	1.91816e+06	1.74606e+08	2.25553e+07	276815	1.52209e+07	4.01186e+07	1.65262e+06	1.37515e+07
Control	5.41577e+06	398277	355174	1.71265e+07	2.61571e+07	953528	2.5406e+07	1.85754e+07	8.64734e+06	3.15161e+07	1.59133e+07	4.44097e+07	2.46362e+07	5.33813e+07	12710018	8.36601e+06	5.05253e+07	2.48478e+06	1.42058e+07	1.16407e+07	2.79785e+07	1.35525e+07	2.52489e+07	940087	1.57171e+06	3.41794e+07
Control	210288	491483	523378	2.18608e+07	2.1881e+07	1.18176e+06	3.10196e+07	2.47903e+07	3.45869e+06	2.88679e+07	2.16107e+07	4.11101e+07	3.7686e+07	2.40763e+06	8.00566e+06	6.65498e+06	4.64619e+07	1.99751e+06	1.94345e+06	1.06442e+07	3.16936e+07	1.52725e+07	6.259e+06	1.78065e+06	1.7376e+06	4.93523e+07
Control	18687.5	95020.5	597464	7.66733e+06	2.54902e+07	757275	1.16529e+07	1.00924e+07	9.0415e+06	3.22377e+07	9.31072e+06	4.90224e+07	3.67202e+07	384751	732698	1.06041e+07	5.10527e+07	3.21061e+06	1.87321e+07	1.44438e+07	1.18781e+07	1.39649e+07	1.7014e+07	1.36437e+06	1.36532e+06	3.68017e+07
Control	51440.3	251778	2.81393e+07	2.68304e+07	2.00527e+07	7.02932e+06	3.73533e+07	2.68426e+07	3.58585e+06	2.60735e+07	2.77477e+07	2.41011e+07	1.13372e+07	571034	1.13501e+06	1.10321e+08	3.68718e+07	5.07323e+07	941702	1.30874e+08	4.02277e+07	206698	4.16873e+06	3.68865e+07	8.46995e+06	2.1291e+07
Control	1.7282e+06	338931	2.13668e+06	2.95417e+07	2.11039e+07	1.00603e+06	3.84144e+07	3.0608e+07	9.60892e+06	2.65937e+07	2.26323e+07	6.33111e+07	4.4947e+07	1.76047e+07	2.35079e+07	1.32974e+07	4.23203e+07	6.69102e+06	1.88133e+07	1.03158e+07	4.04402e+07	1.16861e+07	1.41715e+07	3.59054e+06	1.69958e+06	5.87443e+07
Control	165984	176718	858044	1.23925e+07	18301150	7.38945e+06	1.65383e+07	1.31755e+07	5.6865e+06	2.52208e+07	1.41242e+07	3.15816e+07	2.37991e+07	1.44817e+06	827491	6.67046e+06	4.10817e+07	1.70556e+06	493796	1.12529e+07	1.87633e+07	133829	6.51142e+06	1.94905e+06	7.58181e+06	3.32479e+07
Control	1.26783e+06	105566	321410	2.04219e+07	2.44084e+07	901012	2.71636e+07	2.1312e+07	7.64996e+06	2.9804e+07	2.00652e+07	4.14318e+07	8.39226e+06	1.06915e+07	1.17655e+06	3.99746e+06	5.24124e+07	2.97709e+06	1.56637e+07	2.90967e+06	3.01117e+07	1.29305e+07	6.74418e+06	1.07291e+06	1.52488e+06	1.72538e+07
Control	5.69404e+06	1.79153e+06	1.20245e+07	1.514e+07	1.74982e+07	6.04809e+06	1.70688e+07	1.47361e+07	2.84375e+06	2.33763e+07	1.5107e+07	4.2766e+07	1.93022e+07	6.90485e+07	3.31495e+07	4.74621e+07	3.67292e+07	2.29182e+07	631350	5.6189e+07	2.13662e+07	136166	1.07442e+07	1.56381e+07	6.64889e+06	2.45873e+07
Control	4.56714e+06	3.12622e+06	477595	2.37674e+07	1.74346e+07	6.07523e+06	2.89029e+07	2.32824e+07	2.03834e+06	2.25127e+07	2.2112e+07	44690438	1.54735e+07	4.16732e+07	4.79317e+06	3.42365e+06	3.60832e+07	1.30035e+06	546860	5.24209e+06	3.55576e+07	151449	8.8947e+06	1.43283e+06	7.1575e+06	2.72943e+07
Control	683727	442616	703186	2.02245e+07	1.51831e+07	5.60485e+06	2.70242e+07	1.99468e+07	4.0353e+06	1.8894e+07	1.76815e+07	3.75425e+07	1.18089e+07	6.55737e+06	9.10691e+07	5.86521e+06	3.16847e+07	2.43641e+06	1.75368e+06	8.0137e+06	3.07917e+07	112506	1.95284e+07	1.56554e+06	6.35295e+06	2.19066e+07
Control	9188.34	157623	9.19255e+06	1.03967e+07	1.78249e+07	519256	1.61238e+07	1.20524e+07	8.16322e+06	2.2143e+07	1.07261e+07	3.87005e+07	1.23255e+07	217613	5.10856e+06	4.44005e+07	3.78295e+07	1.87862e+07	1.92914e+07	4.33357e+07	1.7037e+07	1.49184e+07	7.69532e+06	1.34684e+07	723607	1.56111e+07
Control	924371	53023.2	1.4356e+06	4.81095e+06	18167783	5.13356e+06	6.23824e+06	4.95267e+06	991341	2.29241e+07	6.69315e+06	4.4414e+07	2.07008e+07	7.36664e+06	859290	4.02865e+06	3.23073e+07	1.16526e+06	300523	5.03502e+06	7.82005e+06	140469	6.78786e+06	688003	5.46046e+06	3.00383e+07
Control	124665	1.09295e+06	375025	9.08035e+06	1.92862e+07	1.02581e+06	1.51742e+07	9.78365e+06	6.13335e+06	2.45778e+07	1.20521e+07	4.32844e+07	4.09043e+07	1.42612e+06	3.98562e+06	3.62058e+06	4.34605e+07	2.46608e+06	1.23958e+07	2.96292e+06	1.73289e+07	1.14733e+07	1.02383e+07	1.02759e+06	1.59128e+06	4.60634e+07
Control	1.66085e+06	5.18852e+06	324053	2.13095e+07	1.80357e+07	834948	2.63869e+07	2.19593e+07	6.96742e+06	2.21357e+07	2.27039e+07	3.61309e+07	1.46581e+07	1.46138e+07	1.28803e+07	3.43775e+06	3.60701e+07	2.13182e+06	1.34788e+07	3.71687e+06	3.07744e+07	1.08867e+07	1.1936e+07	1.00769e+06	1.44584e+06	2.14182e+07
Control	31419.4	81640.3	227083	9.16896e+06	1.94808e+07	598508	1.33164e+07	1.06113e+07	4.00834e+06	2.18452e+07	9.44205e+06	35406708	2.00747e+07	481818	2.36363e+06	2.96215e+06	3.85114e+07	1.56077e+06	1.06751e+07	3.97737e+06	1.41026e+07	1.05982e+07	7.83169e+06	980424	989472	2.46422e+07
Control	7492.93	47277.8	212909	8.33239e+06	1.64378e+07	358525	1.01301e+07	8.35535e+06	5.43523e+06	1.90718e+07	8.34036e+06	3.32225e+07	2.22372e+07	184644	339575	3.86901e+06	3.6312e+07	1.2367e+06	1.40354e+07	6.03884e+06	1.2407e+07	1.31498e+07	4.6024e+06	690564	435257	2.45728e+07
Medication	13510	28162.8	712531	1.28253e+06	2.19618e+07	593880	2.90004e+06	2.07227e+06	433850	2.7488e+07	1.86659e+06	2.10727e+07	1.98008e+07	211277	1.03041e+06	5.5972e+06	4.1325e+07	2.4465e+06	973875	6.48786e+06	2.50712e+06	9.66963e+06	3.97794e+06	1.47451e+06	899379	2.01361e+07
Medication	54798.4	27877.7	98762.8	1.1238e+06	2.69575e+07	1.03754e+06	2.16888e+06	1.43014e+06	2.94411e+06	2.95846e+07	1.6044e+06	3.56912e+07	2.91693e+07	470352	325344	589562	5.2363e+07	620798	7.83379e+06	843435	2.28844e+06	9.67309e+06	2.10255e+06	374697	1.94851e+06	3.56986e+07
Medication	2.34763e+06	23636.8	25168.7	1.45413e+07	1.9137e+07	478888	1.87579e+07	1.60265e+07	2.74638e+06	2.10461e+07	1.22587e+07	3.75637e+07	3.68963e+07	1.16111e+07	7.47958e+08	170267	2.55539e+07	31782.6	9.40823e+06	651775	2.02962e+07	1.00987e+07	7.1528e+06	174984	703765	4.26658e+07
Medication	5508.05	28470.9	112407	851898	2.00383e+07	216517	2.30295e+06	1.07224e+06	6.08628e+06	2.50353e+07	2.02926e+06	2.66333e+07	1.22543e+07	109137	284837	892871	3.99549e+07	883755	1.79967e+07	1.32075e+06	1.81796e+06	1.45545e+07	3.50908e+06	432034	364622	1.50218e+07
Medication	37571.9	53220.7	254035	1.76345e+07	2.00352e+07	674511	2.38476e+07	1.86418e+07	4.6007e+06	2.62086e+07	1.27947e+07	3.99749e+07	2.16999e+07	817967	1.64124e+06	2.2897e+06	3.78892e+07	1.1396e+06	1.11305e+07	3.18571e+06	2.51481e+07	1.01073e+07	1.63816e+07	653001	880127	2.94721e+07
Medication	62706.6	78809.7	2.09407e+07	9.4341e+06	1.51619e+07	1.61933e+07	1.34346e+07	1.05836e+07	528012	2.19784e+07	1.24329e+07	1.88435e+07	1.12334e+07	1.36122e+06	2.76668e+06	8.91219e+07	2.64784e+07	4.02623e+07	907999	9.04407e+07	1.41429e+07	77178.9	1.56838e+07	2.49723e+07	1.80515e+07	1.76529e+07
Medication	136899	262104	503043	8.26942e+06	1.81329e+07	275095	1.10808e+07	8.7057e+06	6.30742e+06	2.37807e+07	1.13981e+07	2.91111e+07	1.75732e+07	1.14605e+06	1.06249e+06	1.07928e+06	3.86185e+07	935715	1.71999e+07	1.34747e+06	1.31035e+07	1.492e+07	2.44971e+06	462705	379319	1.89604e+07
Medication	11523	20599.1	113213	2.2937e+06	1.76977e+07	8.09695e+06	4.56763e+06	3.44543e+06	176208	2.32366e+07	2.8737e+06	4.19976e+07	2.55656e+07	229312	172229	660001	3.52367e+07	548601	1.3506e+06	1.32749e+06	3.97058e+06	1.47996e+07	5.50243e+06	904763	9.44427e+06	3.89948e+07
Medication	172309	635270	130744	3.80865e+06	1.81874e+07	3.04003e+06	6.01911e+06	4.09586e+06	224880	2.08563e+07	4.66595e+06	2.20693e+07	2.61906e+07	1.56172e+06	186678	1.03859e+06	3.12736e+07	468648	176630	1.84903e+06	7.07421e+06	107124	2.39106e+06	382213	3.25342e+06	3.00187e+07
Medication	435313	13987.7	293731	444614	2.28242e+07	544755	808635	508438	242951	2.67384e+07	778949	2.31896e+07	2.80123e+07	4.04282e+06	745822	1.70575e+06	4.37104e+07	816005	1.05818e+06	2.06422e+06	827036	1.17889e+07	2.40781e+06	655513	961087	2.43724e+07
Medication	26327.4	307499	76900.4	8.35749e+06	2.04751e+07	7.07197e+06	1.44873e+07	9.44638e+06	55137.6	2.23054e+07	1.07554e+07	2.70794e+07	6.74879e+06	683151	150054	463183	3.76894e+07	468772	631495	858000	1.52894e+07	1.46101e+07	1.98081e+07	324248	8.53946e+06	1.02073e+07
Medication	46789.6	1.72585e+06	186796	1.16579e+07	2.29709e+07	1.0296e+06	1.71474e+07	1.27522e+07	2.30891e+06	2.46094e+07	1.41929e+07	3.91809e+07	2.33956e+07	732923	4.71469e+06	1.15274e+06	4.35826e+07	757003	5.45249e+06	1.42352e+06	1.96191e+07	9.27679e+06	2.06148e+07	449161	1.86277e+06	2.88575e+07
Medication	95607.5	48912.7	94729.8	2.55868e+06	1.7065e+07	206970	3.77476e+06	2.89108e+06	4.57795e+06	2.0698e+07	4.38024e+06	3.36998e+07	2.43195e+07	778626	243902	929736	3.411e+07	837980	1.31997e+07	1.21427e+06	4.03025e+06	1.34595e+07	1.846e+06	344207	339935	2.71124e+07
Medication	17063.4	28191.8	79370.1	1.25923e+07	2.162e+07	411846	1.68798e+07	1.34993e+07	3.12663e+06	2.44313e+07	1.37635e+07	3.4203e+07	2.57308e+07	497970	305825	1.20487e+06	4.05704e+07	974073	8.59165e+06	1.01368e+06	1.94635e+07	9.53117e+06	1.60556e+07	331584	640310	2.87754e+07
Medication	27660.6	27514	141432	1.31741e+07	1.56937e+07	659356	1.67164e+07	1.36057e+07	100706	2.10334e+07	1.53201e+07	3.03921e+07	3.32212e+07	789860	496379	681631	2.89872e+07	631902	1.46274e+06	1.47001e+06	1.98806e+07	1.00226e+07	2.28847e+07	1.05386e+06	986513	3.57785e+07
Medication	235196	509299	190559	3.05828e+06	2.04768e+07	404084	5.34367e+06	4.02981e+06	656894	2.33746e+07	4.79632e+06	2.11634e+07	2.70112e+07	2.40994e+06	4.90088e+06	1.13998e+06	3.78861e+07	469988	415380	1.93878e+06	5.58422e+06	8.5572e+06	8.69027e+06	333078	686163	2.20474e+07
Medication	167056	428535	140715	4.01857e+06	1.95908e+07	485481	5.7782e+06	4.39419e+06	4.07887e+06	2.27786e+07	6.1946e+06	2.78922e+07	1.69544e+07	1.97763e+06	546466	958859	3.50728e+07	977739	8.25062e+06	1.01392e+06	7.18132e+06	7.74358e+06	18261383	399149	694652	1.76501e+07
Medication	57611.8	56729.1	277101	4.81189e+06	4.78583e+07	1.64408e+06	7.23389e+06	5.10721e+06	468210	5.97412e+07	6.18509e+06	4.16599e+07	5.24507e+07	817524	705506	1.69152e+06	8.69426e+07	1.40739e+06	1.36878e+06	2.84998e+06	8.51932e+06	2.06656e+07	1.09536e+07	990132	2.90821e+06	5.59993e+07
Medication	20666.2	9.88176e+06	548639	1.18783e+07	3.81476e+07	1.21757e+06	2.1145e+07	1.45521e+07	2.98831e+06	5.40577e+07	1.2519e+07	5.14395e+07	4.63755e+07	262410	522448	7.62179e+06	7.93972e+07	3.01398e+06	3.39907e+06	1.11319e+07	2.00628e+07	5.17008e+07	3.89079e+06	2.34024e+06	1.39921e+06	5.43711e+07
Medication	113127	2.24609e+06	582665	1.27414e+07	3.28217e+07	7.02876e+07	1.97582e+07	1.46574e+07	120115	5.05842e+07	1.78242e+07	4.67849e+07	1.95166e+07	2.13516e+06	9.53616e+07	2.78362e+06	8.55343e+07	2.4947e+06	1.56063e+06	4.69031e+06	2.12552e+07	211851	3.04452e+07	1.52781e+06	7.78924e+07	3.97807e+07
Medication	42110.5	241050	1.19198e+07	1.96001e+06	3.52415e+07	4.19308e+07	3.66803e+06	2.09707e+06	1.4893e+07	4.74363e+07	2.21795e+06	4.07788e+07	6.53299e+07	534856	924606	8.52368e+07	5.88755e+07	2.1321e+07	921712	9.98264e+07	3.55754e+06	189972	1.10719e+07	2.00536e+07	4.71137e+07	8.53943e+07
Medication	102560	81929.7	368110	1.64125e+07	2.64837e+06	3.73371e+06	2.59356e+07	1.98751e+07	8.25544e+06	3.37607e+06	1.27102e+07	6.94801e+07	9.48309e+07	802495	1.50823e+06	1.67879e+07	1.73905e+07	1.94089e+06	560650	3.31731e+07	2.70323e+07	3.27029e+06	7.69952e+06	1.94681e+06	8.8946e+06	98606680
Medication	206112	655331	1.73653e+06	2.74482e+07	4.20072e+07	1.50158e+06	4.72564e+07	3.21405e+07	1.16293e+07	5.58222e+07	3.61008e+07	4.18256e+07	7.62107e+07	3604749	1.48242e+06	6.14277e+07	6.91002e+07	1.04093e+07	3.52059e+06	1.1377e+08	5.02202e+07	3.52134e+07	5.24965e+07	1.08549e+07	2.26201e+06	7.83043e+07
Medication	82000.2	335182	321711	3.56592e+07	4.62063e+07	1.49683e+06	5.38564e+07	3.90186e+07	2.64315e+07	5.51422e+07	4.14014e+07	5.6838e+07	2.99287e+07	1.7175e+06	1.15707e+07	5.47174e+06	7.83655e+07	5.16604e+06	6.14021e+07	4.0903e+06	5.58357e+07	2.10532e+07	4.48357e+07	1.0688e+06	2.58556e+06	4.05534e+07
Medication	41629.6	228194	529470	1.33617e+07	4.97103e+07	2.54354e+06	1.77183e+07	1.54854e+07	1.49528e+07	5.76012e+07	1.7617e+07	6.27647e+07	2.94492e+07	1.81075e+06	629077	5.06303e+07	9.30421e+07	6.30447e+06	3.56276e+07	7.14179e+07	2.14966e+07	2.06464e+07	7.12272e+07	4.73159e+06	4.31456e+06	4.54434e+07
Medication	152373	205136	345131	1.31674e+07	4.88663e+07	2.49322e+06	2.23252e+07	1.447e+07	1.02244e+07	5.86336e+07	1.44438e+07	5.70247e+07	6.73987e+06	1.23676e+06	1.04931e+06	7.65837e+06	8.97982e+07	2.73885e+06	3.23347e+07	1.23521e+07	2.47521e+07	1.87669e+07	9.45749e+06	1.52863e+06	4.42413e+06	1.16235e+07
Medication	182294	113140	3.024e+06	2.6592e+07	3.2834e+07	1.97056e+07	3.77342e+07	2.81165e+07	7.76856e+06	4.99024e+07	3.13578e+07	6.80887e+07	4.44053e+07	1.95244e+06	763156	6.95359e+07	5.91203e+07	1.02475e+07	4.9724e+06	1.01623e+08	4.35848e+07	3.68661e+07	3.64661e+07	8.00789e+06	2.4515e+07	8.75521e+07
Medication	57204.3	288672	655278	6.88319e+06	3.41398e+07	884303	1.18121e+07	8.87842e+06	1.5609e+07	4.83597e+07	7.14277e+06	4.21698e+07	1.19111e+07	722950	8.71108e+06	1.24417e+07	6.47961e+07	3.49717e+06	4.68835e+07	1.59041e+07	1.11892e+07	3.17383e+07	1.11217e+07	1.69434e+06	1.1996e+06	1.70253e+07
Medication	140727	119467	260703	5.25364e+06	4.97012e+07	2.26661e+06	9.38288e+06	6.35802e+06	689075	5.60073e+07	9.38388e+06	8.74586e+07	4.65341e+07	1.52515e+06	3.04098e+06	1.58038e+06	9.38874e+07	1.40784e+06	4.23515e+06	2.20478e+06	9.53264e+06	2.72517e+07	2.04727e+07	816744	4.24783e+06	7.11167e+07
Medication	86981.3	167667	847688	3.50716e+07	4.50672e+07	2.40633e+06	4.78476e+07	3.44991e+07	2.31929e+06	5.28298e+07	2.72066e+07	6.61438e+07	5.12815e+07	1.63127e+06	1.43765e+06	1.58271e+07	7.74127e+07	4.19658e+06	6.38917e+06	2.02001e+07	5.24411e+07	1.9686e+07	7.09615e+07	2.43878e+06	4.19614e+06	8.57776e+07
Medication	271508	86965.1	412707	2.58911e+06	4.95302e+07	2.18831e+06	4.07466e+06	2.796e+06	880872	5.56297e+07	3.79126e+06	3.65542e+07	1.05027e+07	2.76332e+06	754958	4.92812e+06	9.08131e+07	2.21552e+06	2.54599e+06	5.18946e+06	4.477e+06	1.94724e+07	5.2398e+06	1.02918e+06	4.03283e+06	1.81753e+07
Medication	572953	1.83241e+06	308121	1.09892e+07	3.7107e+07	1.35687e+07	2.13949e+07	1.45883e+07	4.07043e+06	5.08742e+07	1.16116e+07	3.6943e+07	1.65057e+07	5.2856e+06	1.24527e+06	2.57919e+07	7.02429e+07	3.35028e+06	1.32322e+06	3.67132e+07	1.89812e+07	3.48448e+07	2.85297e+07	1.56162e+06	1.82378e+07	2.52103e+07
Medication	19552.1	582223	1.088e+06	1.02744e+07	3.66658e+07	1.69307e+07	1.80585e+07	1.29891e+07	334494	4.81176e+07	1.07542e+07	6.30532e+07	3.8804e+07	494664	1.21453e+06	2.77408e+06	6.7934e+07	2.1063e+06	2.00474e+06	3.80575e+06	1.62183e+07	3.33478e+07	1.83121e+07	1.6298e+06	2.22098e+07	5.60486e+07
Medication	95104.7	277714	2.49226e+06	4.20628e+07	3.44755e+07	3.36283e+06	4.7341e+07	3.7776e+07	3.73426e+06	4.54203e+07	2.64604e+07	5.85926e+07	4.41744e+07	2.64791e+06	8.72491e+06	2.36244e+07	6.15409e+07	7.81294e+06	7.24778e+06	2.8234e+07	5.56036e+07	2.52708e+07	8.04687e+07	5.53996e+06	3.38027e+06	6.96139e+07
Medication	1.05706e+06	337404	343362	1.31884e+07	4.07135e+07	1.67998e+07	2.06618e+07	1.44162e+07	1.01339e+07	4.9569e+07	1.57469e+07	4.74439e+07	1.72406e+07	8.78538e+06	1.20541e+06	2.77017e+06	7.01341e+07	2.24546e+06	2.30114e+07	2.87726e+06	2.3255e+07	2.58571e+07	3.57281e+07	1.07712e+06	2.08606e+07	3.95197e+07
Medication	43841.8	37556.5	199905	9.98662e+06	4.90634e+07	1.44503e+06	1.98365e+07	1.10105e+07	511685	5.67428e+07	1.76927e+07	5.12864e+07	5.76692e+07	676408	813955	1.50338e+06	8.67898e+07	1.17565e+06	2.61379e+06	2.19362e+06	2.3052e+07	2.36142e+07	1.74641e+07	738598	2.30723e+06	5.80536e+07
Medication	93777	245065	272131	7.95924e+06	3.90504e+07	1.4147e+06	1.38585e+07	1.08246e+07	611549	5.04191e+07	9.6239e+06	5.19995e+07	5.85454e+07	852222	2.92187e+07	3.29364e+06	6.37407e+07	1.34988e+06	1.26124e+06	4.55621e+06	1.37561e+07	2.01531e+07	1.0832e+07	915574	2.37724e+06	6.45461e+07
Medication	127665	268475	4.036e+06	3.80201e+07	3.37041e+07	8.13662e+06	4.20576e+07	3.47523e+07	1.89231e+06	4.08629e+07	3.08176e+07	4.02023e+07	1.16182e+07	1.07623e+06	2.32832e+06	3.99692e+07	5.26919e+07	1.23835e+07	3.23971e+06	3.94485e+07	4.89301e+07	180942	1.98989e+07	7.58119e+06	9.27848e+06	1.83684e+07
Medication	1.65626e+06	2.07081e+06	353017	5.26532e+06	3.58821e+07	682796	1.00383e+07	6.51228e+06	1.58053e+07	4.60183e+07	7.38784e+06	5.56106e+07	3.45517e+07	2.27199e+07	4.03592e+06	4.81716e+06	6.85372e+07	2.56696e+06	4.47598e+07	5.22664e+06	9.63467e+06	3.01611e+07	7.09663e+06	1.08009e+06	969119	42928021
Medication	14321.8	102181	295782	2.67521e+06	3.48023e+07	8.01325e+06	6.28533e+06	4.1987e+06	79849.2	4.2421e+07	3.32234e+06	3.02394e+07	1.90336e+07	212600	454254	1.46035e+06	6.11264e+07	1.2207e+06	411280	2.60525e+06	4.95941e+06	209285	3.94752e+06	951379	9.10876e+06	2.87765e+07
Medication	265995	2.22967e+06	7.45956e+06	1.06874e+07	3.73812e+07	1.37725e+06	1.90204e+07	1.23546e+07	1.1369e+07	4.80788e+07	1.52757e+07	7.82572e+07	8.94976e+07	3.10512e+06	4.8835e+06	5.64693e+07	6.3661e+07	1.81015e+07	4.11028e+07	4.42416e+07	2.02241e+07	2.16246e+07	3.48742e+07	1.30679e+07	2.09137e+06	8.61305e+07
Medication	144310	353013	370985	2.86103e+07	4.65926e+07	1.30928e+06	3.97169e+07	2.77638e+07	1.67593e+07	5.45026e+07	3.07645e+07	7.2413e+07	6.68443e+07	1.03292e+06	920317	7.42769e+06	7.50527e+07	3.43088e+06	4.67266e+07	6.30467e+06	4.63071e+07	2.37071e+07	1.82128e+07	1.17567e+06	2.06472e+06	8.74253e+07
Medication	47619.9	73976.1	311392	9.57102e+06	4.10404e+07	1.36519e+06	1.599e+07	1.23861e+07	4.43413e+06	5.15317e+07	1.00826e+07	4.18919e+07	4.82237e+07	907931	813621	2.58332e+07	6.66558e+07	4.56007e+06	3.09627e+06	3.50665e+07	1.52813e+07	1.87117e+07	3.47775e+07	1.26149e+06	2.23618e+06	4.83016e+07
Medication	174465	62931.8	482336	1.02174e+07	3.73206e+07	1.22961e+06	1.57704e+07	1.26898e+07	410457	4.48997e+07	1.33126e+07	3.42216e+07	4.82188e+07	1.61641e+06	8.93394e+06	3.15e+06	6.12726e+07	1.28355e+06	865026	3.54003e+06	1.60926e+07	1.92428e+07	1.04376e+07	888602	2.07371e+06	4.95851e+07
Medication	18802.2	47122.5	166666	7.18746e+06	3.75224e+07	1.27625e+06	1.22885e+07	8.73991e+06	301389	4.5395e+07	1.29963e+07	4.73591e+07	6.6472e+07	402486	377274	1.04214e+06	6.63086e+07	975404	2.93806e+06	1.69142e+06	1.3212e+07	3.05245e+07	1.58389e+07	651444	2.03156e+06	6.7859e+07
Medication	18743.2	233535	9.39931e+06	4.46895e+06	3.44858e+07	958873	8.08746e+06	6.38339e+06	1.4585e+07	4.45385e+07	8.75301e+06	7.18755e+07	3.97182e+07	253626	391141	4.29723e+07	6.14391e+07	1.56144e+07	4.11438e+07	3.03397e+07	7.84029e+06	2.27958e+07	6.40434e+06	1.50535e+07	1.41818e+06	4.67337e+07
Medication	275487	113777	436869	6.42155e+06	3.08527e+07	35815728	1.01546e+07	6.90804e+06	71918.4	3.71313e+07	1.0574e+07	1.99451e+07	2.60804e+07	2.47012e+06	2.37923e+06	2.79626e+06	5.56842e+07	1.45817e+06	909395	3.32256e+06	1.19327e+07	164513	1.10481e+07	1.07133e+06	3.98928e+07	4.30736e+07
Medication	5.579e+06	144996	247326	3.13037e+06	3.18283e+07	3.69659e+07	5.49774e+06	4.04562e+06	624640	3.9278e+07	3.90845e+06	3.96662e+07	5.22855e+07	3.50119e+07	633696	3.36346e+06	5.88289e+07	1.10833e+06	410219	5.26626e+06	5.34429e+06	140426	4.80834e+06	739152	4.19106e+07	8.40118e+07
Medication	11157.4	73111.4	309855	2.14424e+06	2.93571e+07	664115	4.45597e+06	2.73924e+06	4.12858e+06	3.79431e+07	2.80578e+06	3.68697e+07	2.99754e+07	238565	8.12936e+06	1.21567e+07	5.77466e+07	2.07545e+06	1.61546e+06	1.80434e+07	3.99636e+06	3.86893e+07	6.80522e+06	885144	899046	3.66997e+07
Medication	68807.3	191744	310481	1.28069e+07	2.74671e+07	1.20909e+06	2.10572e+07	1.52711e+07	402574	3.59666e+07	1.31385e+07	2.90187e+07	2.17236e+07	1.06123e+06	525427	2.00703e+06	5.45577e+07	1.58246e+06	3.38067e+06	3.00208e+06	2.02571e+07	3.95924e+07	2.4032e+07	1.2703e+06	1.17337e+06	2.38478e+07
Medication	31119	64855.3	656752	1.92532e+06	3.23181e+07	1.24035e+06	3.57495e+06	2.3032e+06	434521	3.93741e+07	2.08774e+06	2.66782e+07	2.3796e+07	713781	978540	1.83783e+07	5.76708e+07	6.3965e+06	2.52038e+06	1.41587e+07	3.15816e+06	2.19252e+07	3.39047e+07	2.02662e+06	1.64234e+06	3.2053e+07
Medication	7.45719e+06	290331	253559	1.49955e+07	3.65608e+07	1.23563e+06	2.1352e+07	1.69519e+07	12670575	4.20257e+07	1.6771e+07	4.42487e+07	3.84423e+07	7.17627e+07	1.16594e+06	4.37206e+06	6.50256e+07	3.06231e+06	3.72793e+07	2.86411e+06	2.26183e+07	1.93991e+07	6.84372e+07	996847	1.8749e+06	4.50885e+07
Medication	103136	123847	789885	1.76686e+07	3.58243e+07	7.47182e+06	2.58458e+07	2.02179e+07	3.67226e+06	4.20954e+07	1.69949e+07	4.67566e+07	6.88421e+07	1.09949e+06	2.59544e+06	2.57159e+07	5.55156e+07	4.02073e+06	1.39209e+06	3.439e+07	2.76617e+07	203442	1.77429e+07	2.2785e+06	9.05252e+06	9.22244e+07
Medication	44095.6	133246	1.68756e+07	1.70675e+07	3.56767e+07	1.3024e+06	2.61176e+07	1.91397e+07	637479	4.56866e+07	1.49344e+07	4.48898e+07	5.90852e+07	493852	3.48095e+06	7.14277e+07	5.51212e+07	2.94682e+07	1.26428e+06	6.89593e+07	2.87284e+07	1.68264e+07	9.6117e+06	2.56165e+07	2.07379e+06	6.62682e+07
Medication	138067	53335	6.92144e+06	5.81047e+06	3.31572e+07	3.6543e+07	1.02208e+07	7.3208e+06	1.67213e+06	4.14511e+07	7.17822e+06	4.19678e+07	5.84083e+07	1.43495e+06	3.52254e+06	4.72424e+07	5.15118e+07	1.43221e+07	392172	5.61041e+07	9.88494e+06	146193	4.5069e+06	1.15046e+07	4.11302e+07	8.39823e+07
Medication	79607.2	625781	447606	2.06948e+07	3.18504e+07	3.99147e+07	2.98966e+07	2.20008e+07	2.56501e+06	3.78659e+07	1.68615e+07	3.96181e+07	4.96904e+07	1.22396e+06	1.12797e+06	1.14189e+07	5.77796e+07	2.02268e+06	2.27511e+06	1.83039e+07	3.12182e+07	174644	2.16262e+07	1.30154e+06	4.29414e+07	8.49378e+07
Medication	14161.1	40891.4	492834	2.30562e+06	3.28188e+07	7.51653e+06	3.83615e+06	2.79336e+06	2.38419e+06	3.83497e+07	3.14262e+06	1.69642e+07	1.5151e+07	166079	556801	1.42753e+07	5.35099e+07	1.77444e+06	235824	2.21868e+07	3.74855e+06	206470	2.18125e+06	1.03808e+06	8.77621e+06	2.01509e+07
Medication	126945	3.4616e+06	8.88052e+06	1.69425e+07	3.35395e+07	1.58727e+06	2.47391e+07	2.00712e+07	1.34302e+07	4.31812e+07	1.22702e+07	6.7129e+07	5.04981e+07	2.20366e+06	7.06204e+06	7.77609e+07	5.29431e+07	2.68981e+07	2.96735e+07	7.88572e+07	2.45318e+07	1.76319e+07	2.01544e+07	1.54944e+07	2.30137e+06	7.27964e+07
Medication	12878.3	155619	290730	892952	3.91661e+07	1.58067e+06	2.19441e+06	1.11224e+06	557562	4.3859e+07	1.20167e+06	4.78486e+07	5.59509e+07	258632	306587	1.64209e+06	7.23157e+07	1.1934e+06	1.86791e+06	2.48375e+06	1.72915e+06	1.87952e+07	9.85574e+06	780631	1.97338e+06	5.76835e+07
Medication	157394	226785	194140	1.03819e+07	4.40538e+07	1.13369e+06	2.32802e+07	1.38834e+07	9.39768e+06	4.95598e+07	1.56401e+07	5.59936e+07	3.01011e+07	1.97835e+06	3.25659e+06	3.39592e+06	8.15795e+07	2.33567e+06	3.02746e+07	2.54881e+06	2.19337e+07	2.31175e+07	3.58384e+07	756913	1.77852e+06	3.58442e+07
Medication	11952.6	107152	270340	6.97843e+06	3.41695e+07	950541	1.04264e+07	8.42329e+06	119494	3.91286e+07	7.85128e+06	2.77501e+07	1.78391e+07	205292	7.38631e+06	1.57443e+06	5.71797e+07	1.23074e+06	479453	2.59306e+06	1.09181e+07	478171	4.12669e+06	1.02986e+06	1.52835e+06	1.87934e+07
Medication	376363	1.30978e+06	1.66343e+06	2.14342e+07	3.10858e+07	2.29014e+06	3.13257e+07	2.32742e+07	813580	3.85565e+07	2.45401e+07	4.07892e+07	3.54055e+07	5.23262e+06	4.10625e+06	3.61724e+06	4.99207e+07	3.11937e+06	8.58706e+06	4.36776e+06	3.44028e+07	1.70384e+07	4.85154e+07	2.1637e+06	2.73223e+06	4.68737e+07
Medication	22333.2	709204	827943	705665	3.50752e+07	3.61339e+07	1.89608e+06	823445	58154.6	4.06391e+07	989227	2.47184e+07	3.41886e+07	286473	387123	4.29235e+06	6.20951e+07	1.98168e+06	174462	4.50832e+06	1.49246e+06	147427	2.60021e+06	1.65208e+06	4.06693e+07	5.84679e+07
Medication	349457	1.28162e+06	371880	1.80593e+07	2.87554e+07	1.76758e+07	2.5052e+07	1.87405e+07	6.45631e+06	3.68698e+07	1.55677e+07	7.39041e+07	5.241e+07	3.47871e+06	1.39907e+06	2.43728e+06	5.49961e+07	2.49175e+06	2.09389e+07	3.44231e+06	2.64418e+07	2.5448e+07	1.63335e+07	2.10984e+06	1.96715e+07	8.99053e+07
Medication	3.59283e+06	79614.4	213268	2.16368e+07	3.5065e+07	1.38637e+07	2.40727e+07	2.09482e+07	572391	4.01051e+07	2.08287e+07	5.00345e+07	3.00511e+07	2.84534e+07	1.03803e+06	2.2768e+06	6.29373e+07	1.29452e+06	1.6181e+06	3.26466e+06	3.15732e+07	2.81741e+07	1.64185e+07	732552	1.7297e+07	4.41971e+07
Medication	36925.5	173397	574562	2.34166e+07	2.86863e+07	1.16952e+06	2.80708e+07	2.22775e+07	1.07146e+07	3.6166e+07	2.35408e+07	3.87699e+07	1.25926e+07	820760	920794	7.27328e+06	5.17667e+07	3.22108e+06	33583177	8.15477e+06	3.47194e+07	2.2094e+07	2.06116e+07	1.65544e+06	1.06089e+06	1.71328e+07
Medication	55534.8	151227	333361	1.97477e+07	3.11691e+07	1.38991e+07	2.52937e+07	1.90985e+07	1.07828e+07	3.56441e+07	1.91227e+07	7.4143e+07	5.35226e+07	627152	2.02682e+06	1.42067e+07	5.00856e+07	2.62444e+06	1.59485e+07	2.39721e+07	2.97989e+07	2.35695e+07	1.49692e+07	1.08595e+06	1.61991e+07	9.29223e+07
Medication	400366	134180	633888	3.01137e+07	2.96579e+07	4.64424e+06	3.86241e+07	3.13512e+07	1.66118e+06	3.79113e+07	2.877e+07	5.01005e+07	5.65841e+07	5.39326e+06	1.64231e+07	7.2522e+06	5.26781e+07	2.22777e+06	5.66393e+06	9.96524e+06	4.35263e+07	1.65699e+07	3.75978e+07	1.54822e+06	3.34679e+06	7.08896e+07
Medication	108253	181338	263175	9.85137e+06	3.22359e+07	3.25653e+07	1.36304e+07	1.08531e+07	1.20262e+06	3.7252e+07	1.09747e+07	3.72746e+07	5.85333e+07	1.43074e+06	687265	7.11866e+06	5.41913e+07	1.26787e+06	1.03771e+06	1.07365e+07	1.63475e+07	146437	1.88438e+07	832969	3.53904e+07	9.13789e+07
Medication	21772.4	134365	660903	4.98033e+06	3.86801e+07	1.15907e+06	9.44063e+06	6.54475e+06	1.05501e+07	4.36324e+07	8.77022e+06	5.18396e+07	5.95421e+07	338485	476230	1.6404e+07	5.965e+07	3.55497e+06	1.93908e+07	2.28101e+07	9.72208e+06	1.54542e+07	1.24068e+07	1.52369e+06	1.89674e+06	6.01454e+07
Medication	35094.5	52360.1	1.05948e+06	4.15521e+06	2.58787e+07	1.39857e+06	8.01838e+06	5.8615e+06	885566	3.43305e+07	4.48285e+06	5.20744e+07	2.91135e+07	740128	9.4843e+06	1.36387e+07	52637072	4.67777e+06	2.58632e+06	1.67098e+07	6.83642e+06	1.45396e+07	2.43483e+07	2.96049e+06	2.5341e+06	3.88393e+07
Medication	284971	124613	626570	1.5749e+07	2.54961e+07	1.39232e+06	2.51105e+07	1.60292e+07	7.17853e+06	3.55597e+07	2.22056e+07	6.14055e+07	1.88083e+07	3.09005e+06	3.28231e+06	5.29598e+06	5.44015e+07	3.49255e+06	1.80275e+07	5.27354e+06	2.9698e+07	1.58541e+07	1.2151e+07	1.61337e+06	2.6095e+06	2.51801e+07
Medication	65123.6	162951	20801958	7.7691e+06	26812367	1.76474e+07	1.70006e+07	9.84237e+06	769622	3.41633e+07	8.82829e+06	6.41759e+07	3.56243e+07	1.01515e+06	1.87756e+06	8.57915e+07	5.6422e+07	3.30017e+07	2.03262e+06	9.68121e+07	1.49701e+07	2.9055e+07	3.01334e+07	3.31231e+07	2.26886e+07	6.98218e+07
Medication	13746.6	126486	687023	1.38317e+07	3.11393e+07	1.12904e+06	2.23302e+07	1.64237e+07	9.62044e+06	3.78193e+07	1.77176e+07	5.60953e+07	2.9537e+07	296955	609521	7.76179e+06	6.32877e+07	4.22995e+06	2.25584e+07	5.71692e+06	2.26317e+07	1.84563e+07	1.55691e+07	1.61537e+06	2.19044e+06	3.42096e+07
Medication	27289	164903	2.23709e+06	1.46444e+07	2.17587e+07	1.44106e+06	2.3982e+07	1.70886e+07	312702	2.91203e+07	1.85252e+07	3.09278e+07	8.49171e+06	507274	780792	1.36375e+07	4.61074e+07	5.67547e+06	1.11659e+06	1.37971e+07	2.36521e+07	289567	1.17002e+07	4.14725e+06	1.85639e+06	9.72199e+06
Medication	7.52706e+06	280647	2.83668e+07	9.15827e+06	2.51733e+07	1.51019e+07	1.51923e+07	1.00459e+07	1.61015e+06	3.32803e+07	1.22631e+07	6.77487e+07	3.94016e+07	6.08904e+07	856444	1.18925e+08	4.91202e+07	5.28392e+07	1.51511e+06	1.35385e+08	1.69817e+07	2.57763e+07	2.32225e+07	4.17391e+07	1.94236e+07	5.53611e+07
Medication	44413.5	250521	2.64866e+07	3.44753e+07	2.05603e+07	3.36331e+06	4.43494e+07	3.44412e+07	7.50003e+06	2.59625e+07	2.8005e+07	6.40216e+07	3.60727e+07	754370	876879	1.18467e+08	4.33624e+07	5.5447e+07	2.09633e+07	1.04369e+08	4.89776e+07	1.92054e+07	6.71648e+06	3.5003e+07	3.55946e+06	5.46523e+07
Medication	80115.9	230395	1.27086e+07	1.80584e+06	2.63992e+07	1.12077e+06	2.87347e+06	1.88283e+06	9.6988e+06	3.53193e+07	2.60773e+06	4.65161e+07	2.96431e+07	978960	630099	5.1278e+07	5.16528e+07	1.97175e+07	1.93701e+07	5.63186e+07	3.19515e+06	1.51854e+07	2.06198e+07	1.97862e+07	2.19132e+06	3.20074e+07
Medication	127830	232632	445855	7.34756e+06	2.31523e+07	1.2952e+07	1.22347e+07	9.14277e+06	6.29173e+06	3.23673e+07	7.27195e+06	6.6934e+07	3.66643e+07	726052	2.11977e+08	4.72055e+06	4.9082e+07	1.77852e+06	2.0606e+07	3.49821e+06	1.214e+07	2.56571e+07	7.43706e+06	1.03669e+06	1.60248e+07	5.59683e+07
Medication	43480.5	145509	2.37627e+07	2.30749e+07	2.40058e+07	1.37315e+06	3.2607e+07	2.45226e+07	888158	3.24736e+07	2.83994e+07	4.3925e+07	6.0062e+07	824048	3.16024e+06	1.19632e+08	4.50079e+07	5.37051e+07	2.13059e+06	1.45147e+08	3.69211e+07	1.79876e+07	2.09317e+07	3.25087e+07	2.24358e+06	6.52584e+07
Medication	178362	301614	1.52313e+06	2.17391e+07	2.06717e+07	3.21217e+07	2.62739e+07	2.13555e+07	331346	2.81953e+07	2.17507e+07	4.5661e+07	2.70735e+07	3.21171e+06	1.17261e+06	3.04765e+06	4.7258e+07	1.8901e+06	1.38207e+06	4.79501e+06	3.23716e+07	141681	1.547e+07	2.14118e+06	3.60335e+07	4.8927e+07
Medication	2.77939e+07	1.44687e+08	445523	1.32813e+07	2.13833e+07	642465	1.92603e+07	1.43673e+07	8.39991e+06	2.79283e+07	1.79449e+07	5.61735e+07	4.52671e+07	1.67075e+08	1.25279e+06	1.22327e+07	4.48865e+07	1.68536e+06	1.49483e+06	2.20078e+07	2.23292e+07	2.82686e+07	1.96904e+07	1.0747e+06	850864	4.57056e+07
Medication	35327.7	134910	614564	5.94882e+06	2.31057e+07	515838	1.18353e+07	8.32874e+06	9.57197e+06	2.93661e+07	1.07319e+07	6.34342e+07	5.40928e+07	451329	485196	6.93081e+06	5.41599e+07	2.70986e+06	2.68939e+07	8.57391e+06	1.05664e+07	2.24168e+07	4.35289e+06	1.48421e+06	914671	5.98386e+07
Medication	594250	212282	215441	1.09797e+06	2.5331e+07	1.44124e+07	3.17697e+06	1.36703e+06	356176	3.32353e+07	2.26526e+06	4.70609e+07	1.62296e+07	4.7235e+06	3.04324e+08	1.2e+06	5.68276e+07	1.04183e+06	779669	2.12419e+06	2.20131e+06	2.46489e+07	6.9337e+06	652351	1.84854e+07	3.33536e+07
Medication	20171.6	50402.1	4.87644e+06	2.07219e+06	2.31348e+07	2.69535e+07	3.81613e+06	2.61092e+06	231412	2.99381e+07	2.78445e+06	66345505	4.81366e+07	199005	5.37072e+06	3.30548e+07	4.5082e+07	1.19691e+07	215587	3.56267e+07	3.74672e+06	119348	2.5138e+06	7.66677e+06	3.14273e+07	8.00105e+07
Medication	777351	57739.4	618735	1.57364e+07	2.51044e+07	1.64322e+06	2.40316e+07	1.67109e+07	7.07716e+06	3.17204e+07	1.51184e+07	5.92359e+07	2.45734e+07	9.37664e+06	757876	1.2443e+07	4.57024e+07	2.06611e+06	1.74491e+06	1.9309e+07	2.56035e+07	1.43639e+07	3.3909e+07	1.34437e+06	3.20146e+06	3.35901e+07
Medication	17318.7	92095.1	1.02654e+07	1.09296e+07	2.77171e+07	844878	1.69331e+07	1.33349e+07	6.18908e+06	3.53866e+07	1.36056e+07	4.49642e+07	3.35225e+07	255157	1.08444e+06	5.01229e+07	5.43074e+07	1.86416e+07	1.65885e+07	5.7593e+07	1.85613e+07	1.74072e+07	7.87154e+06	1.58993e+07	1.60401e+06	3.41953e+07
Medication	511039	114345	1.91082e+06	1.13288e+07	2.95669e+07	1.93199e+06	1.70531e+07	1.25273e+07	3.42178e+06	3.45688e+07	1.49965e+07	3.85981e+07	2.80235e+07	7.68622e+06	1.28676e+06	1.56065e+07	5.81945e+07	4.50118e+06	1.56679e+06	2.31672e+07	1.96446e+07	1.70477e+07	2.91862e+07	3.51711e+06	3.52961e+06	4.00137e+07
Medication	46395.3	50227.3	383935	5.10931e+06	2.2587e+07	2.70241e+07	8.50393e+06	6.56694e+06	213154	3.04904e+07	6.67211e+06	4.62779e+07	3.30984e+07	606241	640554	2.35249e+06	4.74262e+07	1.28836e+06	565009	3.71588e+06	8.61514e+06	105084	5.30227e+06	993204	3.23745e+07	6.239e+07
Medication	41753.6	67688.6	472256	2.18694e+07	2.11855e+07	2.40677e+07	2.63797e+07	2.20988e+07	421512	2.87055e+07	2.19758e+07	5.0935e+07	1.72189e+07	278567	1.05543e+06	2.32098e+06	6.57359e+07	2.17182e+06	1.71682e+06	3.49487e+06	3.13532e+07	2.62693e+07	1.45044e+06	1.37387e+06	2.79159e+07	3.33555e+07
Medication	86771.4	35413.8	4.33521e+06	6.42799e+06	2.12626e+07	5.97799e+06	1.05173e+07	7.64402e+06	1.52163e+06	2.78276e+07	7.71451e+06	1.2323e+07	7.61968e+06	274426	426142	2.32881e+07	4.09494e+07	9.27725e+06	627921	2.48121e+07	1.08132e+07	163620	6.26354e+06	6.29277e+06	6.67319e+06	1.05226e+07
Medication	17135.3	105736	278826	1.54211e+07	2.19846e+07	559994	2.95524e+07	1.58872e+07	423168	2.76004e+07	2.15807e+07	3.10075e+07	2.95353e+07	219704	1.86145e+06	1.54663e+06	4.94867e+07	1.2389e+06	1.44209e+06	2.84115e+06	3.27032e+07	2.31533e+07	3.86208e+06	828818	936331	2.86915e+07
Medication	38029	806431	1.13439e+07	4.39857e+06	2.26903e+07	1.15556e+07	7.43472e+06	4.52787e+06	3.01701e+06	2.85107e+07	6.75321e+06	5.54679e+07	4.16027e+07	611460	5.36072e+06	4.83062e+07	4.26929e+07	1.9188e+07	1.1274e+06	5.55112e+07	7.36224e+06	1.956e+07	1.35542e+07	1.66622e+07	1.50615e+07	5.98401e+07
Medication	31778.6	77257.8	1.59521e+07	1.02294e+07	1.88172e+07	4.44227e+07	1.62974e+07	12111044	394440	2.79451e+07	1.30787e+07	2.33689e+07	3.06196e+07	487996	904842	5.79445e+07	5.38222e+07	2.31996e+07	837932	5.33899e+07	1.74645e+07	154477	8.2408e+06	2.47841e+07	4.8339e+07	4.99923e+07
Medication	8706.12	21351	327818	7.83784e+06	2.04092e+07	530259	1.19676e+07	9.17295e+06	3.25935e+06	2.72261e+07	1.1427e+07	2.12269e+07	5.3135e+06	222256	2.25186e+06	5.70067e+06	4.71366e+07	1.3958e+06	1.34709e+06	9.44942e+06	1.31496e+07	2.20097e+07	8.46358e+06	902797	855681	6.78736e+06
Medication	420370	906491	376925	1.63379e+07	2.21868e+07	6.45761e+06	2.36402e+07	1.95468e+07	86321.1	2.81604e+07	17090014	4.06497e+07	5.20726e+07	3.81731e+06	800726	2.0857e+06	4.5518e+07	1.48538e+06	928645	3.36198e+06	2.37541e+07	164941	7.12053e+06	1.03913e+06	7.97363e+06	8.40972e+07
Medication	22804.4	44950	457714	2.19865e+07	2.13453e+07	6.64257e+06	2.81687e+07	2.24498e+07	137241	2.63135e+07	2.54212e+07	2.29881e+07	2.79976e+07	277584	841806	2.6565e+06	4.18854e+07	1.61515e+06	708397	3.7018e+06	3.20669e+07	172740	2.77378e+06	1.13226e+06	7.61426e+06	3.7788e+07
Medication	335916	48096	398353	3.13878e+06	2.22478e+07	5.94553e+06	4.91547e+06	3.389e+06	50390.4	2.85999e+07	5.46862e+06	5.49124e+07	3.00196e+07	2.00805e+06	2.6057e+06	1.43166e+06	4.60455e+07	1.10549e+06	384994	2.60512e+06	5.58972e+06	151640	4.60327e+06	775784	6.81828e+06	4.33823e+07
Medication	612325	76814	375488	2.1635e+06	2.10016e+07	2.95869e+07	4.48312e+06	2.98481e+06	363668	2.75654e+07	2.49386e+06	3.28358e+07	2.53458e+07	8.7912e+06	5.99793e+06	2.48298e+06	4.6622e+07	1.43799e+06	1.54452e+06	3.9559e+06	3.75474e+06	112914	6.33858e+06	1.23457e+06	3.40401e+07	3.81884e+07
Medication	90562.2	51579.8	266388	1.35904e+07	2.6528e+07	1.28775e+06	2.18292e+07	1.58594e+07	311563	3.00382e+07	2.02972e+07	2.43704e+07	2.55965e+07	2.60736e+06	620403	1.80927e+06	5.45997e+07	1.40359e+06	5.42061e+06	2.17069e+06	2.31009e+07	1.63428e+07	2.72212e+07	900217	1.7478e+06	2.37638e+07
Medication	41674.7	162598	245053	7.71834e+06	2.49292e+07	959957	1.40239e+07	8.93389e+06	7.0276e+06	3.07848e+07	1.26575e+07	4.31497e+07	3.13662e+07	662684	548801	3.30385e+06	5.29712e+07	2.60615e+06	1.60112e+07	2.23635e+06	1.48979e+07	1.59979e+07	1.94513e+07	682646	1.76175e+06	3.35762e+07
Medication	236265	269164	3.6825e+07	1.8939e+07	2.09645e+07	1.25244e+06	2.76762e+07	1.97053e+07	3.25506e+06	2.76437e+07	2.51784e+07	3.3976e+07	3.23213e+07	2.77242e+06	1.87475e+07	113292935	3.97686e+07	6.0174e+07	2.25633e+06	119517729	3.10193e+07	1.58435e+07	1.53464e+07	4.13655e+07	1.78518e+06	3.52511e+07
Medication	3285.79	103567	364331	988457	1.87131e+07	442083	1.86308e+06	1.02691e+06	7.25393e+06	2.33174e+07	1.31532e+06	2.76914e+07	1.25213e+07	71070.9	2.2028e+06	3.27519e+06	4.49394e+07	1.89742e+06	2.02516e+07	4.28384e+06	1.8305e+06	1.94124e+07	1.17454e+06	880976	748295	1.60955e+07
Medication	746908	356126	1.47709e+06	1.0692e+06	2.19267e+07	1.35668e+06	1.58926e+06	1.00743e+06	6.32553e+06	2.84976e+07	1.57324e+06	5.63854e+07	5.12746e+07	4.91208e+06	3.47975e+06	1.17272e+07	6.24048e+07	4.51269e+06	1.33496e+07	1.13616e+07	1.76241e+06	1.90429e+07	4.52748e+06	3.48839e+06	2.39719e+06	5.71712e+07
Medication	185942	5.65056e+06	1.67269e+07	2.37433e+07	1.88939e+07	1.30569e+06	3.80647e+07	2.29954e+07	7.27339e+06	2.67887e+07	2.3875e+07	4.22208e+07	3.46467e+07	2.16437e+06	2.47543e+07	6.73314e+07	3.71231e+07	3.35524e+07	1.30477e+07	7.23639e+07	4.07289e+07	1.19135e+07	1.03866e+07	2.07713e+07	1.84713e+06	4.54446e+07
Medication	21719.8	1.47854e+06	4.88802e+06	5.0298e+06	1.96702e+07	5.74931e+06	6.87689e+06	5.70191e+06	92142	2.52337e+07	6.27235e+06	4.51729e+07	2.43349e+07	398867	5.40886e+06	2.96799e+07	3.92974e+07	1.15798e+07	299210	3.38493e+07	7.97623e+06	120443	5.59721e+06	7.47738e+06	6.24587e+06	3.48316e+07
Medication	59454.2	1.48758e+06	401019	1.66069e+07	1.35175e+07	6.7791e+06	2.39708e+07	1.73044e+07	4.15911e+06	1.71329e+07	1.8953e+07	3.9176e+07	2.32081e+07	1.32434e+06	2.94525e+06	5.33027e+06	2.8366e+07	1.65328e+06	1.95208e+06	8.38633e+06	2.68494e+07	177440	7.64417e+06	1.8783e+06	7.36096e+06	3.77517e+07
Medication	172578	46421.3	277202	8.96028e+06	1.93178e+07	625625	1.52408e+07	1.07644e+07	320032	2.38794e+07	9.94394e+06	3.57558e+07	2.96593e+07	1.33821e+06	391848	1.38158e+06	4.45898e+07	1.06844e+06	2.04928e+06	2.44049e+06	1.47428e+07	2.09919e+07	3.23988e+06	816132	951858	2.85672e+07
Medication	19817.6	33671.7	177942	1.19852e+07	1.92943e+07	1.03581e+06	1.78272e+07	1.41731e+07	186366	2.38384e+07	1.29426e+07	1.83818e+07	1.92389e+07	396600	704343	975134	3.74335e+07	711828	671760	1.77053e+06	1.96487e+07	1.06143e+07	9.46968e+06	664648	1.55783e+06	1.90853e+07
Medication	96167.4	159773	354927	1.32126e+07	1.78212e+07	1.00074e+06	2.02534e+07	1.49456e+07	1.59349e+06	2.21816e+07	1.54937e+07	3.07444e+07	2.97635e+07	1.10943e+06	386543	2.66608e+06	3.68957e+07	1.18185e+06	828568	4.01088e+06	2.13758e+07	1.60617e+07	5.69943e+06	914200	1.65698e+06	3.20193e+07
Medication	5181.18	83696.5	1.31314e+06	231851	1.80145e+07	387008	822400	190671	7.68304e+06	2.22253e+07	169767	3.48835e+07	1.83283e+07	108659	1.14072e+06	9.58574e+06	4.18952e+07	3.36751e+06	1.9236e+07	1.24748e+07	357871	1.84232e+07	2.80913e+06	2.4159e+06	637305	2.28799e+07
Medication	55815.5	47580.3	571046	4.46624e+06	1.84127e+07	2.47488e+07	7.04491e+06	5.07321e+06	579089	2.23943e+07	6.55768e+06	2.41273e+07	3.67062e+07	914878	2.1015e+06	7.48385e+06	3.913e+07	2.51006e+06	1.12958e+06	8.90845e+06	7.71081e+06	88476	9.44952e+06	1.33986e+06	2.73195e+07	5.32726e+07
Medication	12071.1	66451.5	440635	6.04042e+06	1.94542e+07	5.19737e+06	8.26056e+06	6.84843e+06	5.31066e+06	2.20792e+07	8.11193e+06	3.04115e+07	3.89941e+07	402073	2.77779e+06	5.7139e+06	3.90285e+07	1.40007e+06	498229	9.16674e+06	9.34798e+06	95487.3	2.03502e+07	902747	5.68466e+06	4.73042e+07
Medication	17307.2	48748.1	1.01976e+06	1.71812e+07	1.98579e+07	779292	2.02727e+07	1.56042e+07	176445	2.36003e+07	1.87559e+07	2.83957e+07	2.72115e+07	380735	2.01827e+06	1.8185e+06	4.23394e+07	1.05827e+06	1.06579e+06	1.96389e+06	2.60688e+07	2.02297e+07	1.47528e+07	1.18532e+06	1.26979e+06	3.20363e+07
Medication	11960.5	25883.1	365251	1.26457e+07	1.84835e+07	6.17808e+06	1.57481e+07	1.35689e+07	118799	2.34923e+07	1.34873e+07	4.05426e+07	4.44091e+07	251183	1.12587e+07	1.93275e+06	3.73097e+07	1.25515e+06	613262	3.4258e+06	1.74977e+07	136234	8.47643e+06	1.54548e+06	7.37617e+06	8.136e+07
Medication	22806.3	79133.1	2.05753e+06	1.52904e+07	2.29498e+07	1.77019e+06	2.1565e+07	1.64469e+07	4.23693e+06	2.67059e+07	1.192e+07	4.67053e+07	2.28506e+07	364905	612852	1.39441e+07	5.07723e+07	5.9027e+06	1.30641e+07	1.42797e+07	2.23551e+07	1.16052e+07	8.38871e+06	3.89256e+06	3.36459e+06	3.47238e+07
Medication	132351	1.91562e+06	4.50192e+06	1.25997e+07	2.19713e+07	978232	1.6187e+07	1.27463e+07	133483	2.64282e+07	1.27793e+07	2.97085e+07	2.85189e+07	1.72761e+06	7.72663e+06	2.44933e+06	4.38191e+07	2.26441e+06	1.09862e+06	2.65251e+06	1.88177e+07	1.70187e+07	1.79947e+07	8.79821e+06	1.7385e+06	3.45606e+07
Medication	54980.5	117469	359475	1.05396e+07	2.10667e+07	1.10436e+06	1.68331e+07	1.25053e+07	1.50621e+06	2.52607e+07	9.61106e+06	4.77533e+07	5.57371e+07	971737	442321	4.76122e+06	4.38738e+07	1.61491e+06	2.01079e+06	7.27769e+06	1.63844e+07	1.48223e+07	2.14545e+07	1.20702e+06	1.82492e+06	5.80576e+07
Medication	20977.3	36682.7	313155	6.35073e+06	2.03655e+07	2.64432e+07	1.10828e+07	7.85645e+06	54749.6	2.3764e+07	1.02152e+07	1.67054e+07	1.76656e+07	352047	444902	1.36413e+06	4.30904e+07	1.05792e+06	671961	2.39402e+06	1.10785e+07	114579	3.50415e+06	726112	2.91374e+07	2.18911e+07
Medication	1.31867e+06	90493	330859	1.32682e+07	1.95196e+07	1.1156e+06	2.14895e+07	1.54199e+07	6.39067e+06	2.57341e+07	1.51974e+07	4.71162e+07	3.47094e+07	1.24623e+07	2.85601e+06	3.33056e+06	4.24488e+07	2.776e+06	1.41806e+07	2.74804e+06	2.17287e+07	1.17068e+07	8.26354e+06	1.12681e+06	1.83693e+06	41031200
Medication	23650.8	363684	202820	247525	2.1641e+07	1.08155e+07	1.00595e+06	242732	4.26573e+06	2.55375e+07	669679	3.80988e+07	20018145	272499	6.1063e+06	1.45602e+06	4.76748e+07	1.24879e+06	1.06013e+07	1.75775e+06	532028	1.7858e+07	5.81446e+06	583155	1.31563e+07	3.39745e+07
Medication	277088	166817	6.09499e+06	6.34259e+06	2.15693e+07	798348	1.20753e+07	8.09686e+06	595183	2.6798e+07	1.07108e+07	3.11625e+07	3.01156e+07	1.98361e+06	1.11166e+08	2.60942e+07	4.24105e+07	1.21428e+07	994858	2.85155e+07	1.15653e+07	1.50429e+07	9.23017e+06	7.0917e+06	1.51724e+06	2.70921e+07
Medication	1.97708e+06	71739.9	548824	2.41461e+06	1.87188e+07	1.12667e+07	5.14068e+06	3.43046e+06	3.05546e+06	2.33408e+07	2.63315e+06	4.06723e+07	2.99023e+07	2.66513e+07	985106	5.75815e+06	4.07203e+07	1.58267e+06	1.22733e+06	7.66933e+06	4.31178e+06	1.81772e+07	1.57617e+07	1.30618e+06	1.36101e+07	5.30045e+07
Medication	13136	62345.7	215186	1.29359e+07	2.09622e+07	664897	1.93156e+07	1.49341e+07	7.12489e+06	2.52436e+07	1.49158e+07	3.43883e+07	2.58956e+07	202774	362327	3.25657e+06	4.65116e+07	2.50634e+06	1.64459e+07	2.25636e+06	1.97789e+07	1.47353e+07	6.73701e+06	759526	1.15873e+06	2.85198e+07
Medication	20651.6	271382	437394	1.64823e+06	2.36977e+07	788307	3.22166e+06	1.85444e+06	4.95458e+06	2.59055e+07	3.12384e+06	3.90257e+07	3.67217e+07	513586	6.63399e+06	2.63223e+06	4.97702e+07	1.98151e+06	9.41649e+06	2.2695e+06	2.99332e+06	1.44665e+07	3.93122e+07	546823	1.50002e+06	3.68434e+07
Medication	38264.3	85310.6	408848	1.23246e+07	2.42336e+07	851683	1.75177e+07	1.37803e+07	5.62113e+06	2.46173e+07	1.29894e+07	4.48056e+07	3.96893e+07	564593	546669	6.46826e+06	4.5346e+07	2.16763e+06	1.0825e+07	8.6283e+06	1.96016e+07	1.19e+07	2.21512e+07	1.02967e+06	1.23993e+06	4.11002e+07
Medication	8883.93	49018.8	233650	8.27023e+06	2.17681e+07	10491501	1.26366e+07	8.20336e+06	4.01418e+06	2.42482e+07	1.20544e+07	2.91472e+07	7.10109e+06	127776	397396	2.68194e+06	4.14465e+07	1.09405e+06	6.01593e+06	3.7421e+06	1.56633e+07	1.16459e+07	4.60309e+06	872460	1.24646e+07	1.50037e+07
Medication	197692	1.5834e+07	2.3465e+06	1.40626e+07	1.64555e+07	1.58227e+07	1.6763e+07	1.2693e+07	537628	1.94916e+07	1.29491e+07	2.27283e+07	3.09714e+07	2.89871e+06	6.91772e+07	1.53115e+07	3.2045e+07	5.02138e+06	7.45478e+07	1.1365e+07	2.06728e+07	101365	5.08638e+06	3.55415e+06	1.74658e+07	5.10157e+07
Medication	22919.7	65522.6	252747	8.87444e+06	2.07645e+07	8.71268e+06	1.09056e+07	9.34417e+06	4.6346e+06	2.26489e+07	7.51435e+06	3.36777e+07	7.39759e+06	425870	2.41631e+07	1.66466e+06	4.20948e+07	1.57956e+06	1.11642e+07	1.83274e+06	1.25811e+07	1.68403e+07	1.50797e+07	700319	1.18387e+07	1.36126e+07
Medication	8591.59	47131.3	151124	1.10055e+06	2.57982e+07	633613	1.8531e+06	1.29627e+06	5.06732e+06	2.64067e+07	1.39138e+06	3.38942e+07	1.83914e+07	161320	242147	2.33908e+06	5.10112e+07	2.16791e+06	1.06202e+07	1.61123e+06	1.88408e+06	9.31984e+06	8.95321e+06	488260	1.04396e+06	2.10587e+07
Medication	86245.8	188167	1.25457e+07	5.78981e+06	1.94129e+07	1.1639e+07	9.28751e+06	6.99743e+06	3.71196e+06	2.04222e+07	5.63311e+06	3.65472e+07	2.56783e+07	1.3264e+06	2.9186e+06	5.8491e+07	3.62186e+07	2.57348e+07	8.58892e+06	57714545	8.98334e+06	1.50819e+07	2.19408e+07	1.75736e+07	1.34945e+07	4.65615e+07
Medication	40254.1	31382.1	260846	1.49104e+06	2.05606e+07	4.95374e+06	3.20765e+06	1.83545e+06	45662.3	2.21487e+07	2.11997e+06	1.25229e+07	9.93416e+06	508791	467930	1.09573e+06	3.97403e+07	803610	209597	1.94657e+06	2.99666e+06	110486	5.15941e+06	612944	5.70274e+06	1.24692e+07
Medication	29182.5	117689	282014	1.55437e+07	1.99238e+07	732528	1.79223e+07	1.51198e+07	4.89328e+06	2.19875e+07	1.75517e+07	4.03689e+07	1.95059e+07	413480	1.10226e+06	3.94744e+06	3.68063e+07	1.60444e+06	9.84294e+06	4.78739e+06	2.27147e+07	1.3135e+07	6.31064e+06	906916	1.24937e+06	2.39343e+07
Medication	375653	220129	259092	4.91591e+06	1.70497e+07	1.57365e+07	1.08651e+07	6.35293e+06	3.29598e+06	2.09861e+07	5.97933e+06	3.93556e+07	1.45314e+07	3.00797e+06	2.46091e+06	2.27487e+06	4.64332e+07	1.16755e+06	6.94948e+06	3.59437e+06	1.00713e+07	1.85808e+07	4.34148e+06	605434	1.73098e+07	2.85101e+07
Medication	114840	81444.5	314734	1.4466e+07	1.51018e+07	1.85317e+07	1.77123e+07	1.55147e+07	101061	1.88012e+07	1.20665e+07	2.10835e+07	1.48268e+07	2.0851e+06	462543	1.69915e+06	2.99055e+07	994791	794883	3.03781e+06	1.9336e+07	79637.1	1.10817e+07	1.05671e+06	2.04373e+07	2.49443e+07
Medication	22653.9	34203.2	163686	3.75721e+06	1.53905e+07	1.86708e+07	6.21724e+06	4.427e+06	1.54838e+06	1.89417e+07	4.91397e+06	1.99713e+07	3.52142e+07	496055	5.69748e+06	2.57073e+06	3.02837e+07	573169	510636	5.11749e+06	7.10777e+06	70549.1	8.56041e+06	508767	2.09089e+07	4.90287e+07
Medication	42335.7	68985.7	4.83184e+06	1.15183e+07	1.28487e+07	2.891e+07	1.36827e+07	1.24579e+07	201100	1.78046e+07	1.19378e+07	2.11228e+07	2.74459e+07	796370	3.35778e+06	2.4217e+07	3.31706e+07	1.01459e+07	1.36344e+06	2.28798e+07	1.55176e+07	123051	5.82975e+06	7.82868e+06	3.10366e+07	4.3721e+07
Medication	32195.4	35461.4	900970	5.82052e+06	1.7768e+07	565962	1.05113e+07	7.17916e+06	2.7573e+06	2.15151e+07	7.17077e+06	1.6995e+07	4.6829e+06	769061	3.66265e+07	6.24802e+06	3.46953e+07	2.02583e+06	1.34118e+06	8.22399e+06	1.07236e+07	1.22428e+07	3.20622e+07	1.55708e+06	925112	6.14013e+06

## Sheet: Figure 3
Label	155	248	371	408	546	606	652	1061	1492	3986
Control	6.92965e+06	766801	1.03892e+06	3.73159e+07	829175	1.04278e+07	1.32667e+06	1.42498e+07	1.00309e+07	1.26993e+07
Control	908831	1.24276e+07	1.13514e+06	2.59564e+07	658291	533670	1.71197e+06	9.9214e+06	159580	1.19795e+07
Control	1.26778e+07	666126	1.27897e+06	3.4775e+07	759690	479357	2.30682e+06	1.67378e+07	134284	8.53862e+06
Control	6.94002e+07	1.09322e+07	2.83299e+07	28205833	12092183	739924	3.01507e+07	2.31121e+07	93745	1.02716e+07
Control	4.64897e+07	1.2154e+07	1.73676e+07	3.2624e+07	7.95143e+06	571016	1.78873e+07	2.51773e+07	9.16039e+06	6.57513e+06
Control	1.25187e+06	4.79362e+06	7.05166e+06	3.00922e+07	2.29462e+06	362969	9.86483e+06	1.49344e+07	99634.4	4.30358e+06
Control	595380	264763	4.52921e+06	3.61438e+07	1.44906e+06	1.06464e+07	7.01293e+06	2.14582e+07	8.84114e+06	9.50341e+06
Control	7.37536e+06	353894	738777	3.27117e+07	380409	242831	1.45205e+06	5.29646e+06	57010.5	5.7754e+06
Control	1.17457e+06	637664	6.26157e+06	7.71285e+07	5.87715e+06	5.26682e+07	5.15039e+06	5.49643e+07	2.0148e+07	2.96109e+07
Control	689978	1.63736e+06	5.91898e+07	5.64974e+07	1.02162e+07	636984	9.39316e+07	1.042e+07	249657	2.60659e+07
Control	7.65487e+07	3.22121e+06	6.87587e+07	6.0772e+07	8.24954e+06	2.36348e+06	102181093	4.04828e+07	202985	4.24249e+07
Control	1.03182e+07	3.36165e+07	7.7532e+07	5.0223e+07	8.3593e+06	1.6265e+06	1.27299e+08	1.45318e+07	259146	2.87932e+07
Control	381281	538441	2.4153e+06	7.00547e+07	1.70777e+06	776719	3.70076e+06	1.8904e+07	217926	6.67324e+06
Control	1.2559e+08	1.03871e+06	2.8551e+07	5.59287e+07	4.85046e+06	4.38147e+06	3.89454e+07	4.57108e+07	192084	5.70072e+07
Control	1.36493e+08	604662	5.64232e+06	6.05151e+07	4.16169e+06	4.38423e+07	3.27744e+06	2.64761e+07	1.70562e+07	3.66523e+07
Control	3.28046e+06	2.06283e+07	3.0717e+08	3.91007e+07	1.19782e+08	3.6786e+06	3.22756e+08	3.67027e+07	167011	3.5379e+07
Control	3.9784e+06	1.34151e+06	1.25019e+08	4.88976e+07	2.14521e+07	4.0608e+07	1.75242e+08	3.36764e+07	2.17902e+07	1.59358e+07
Control	1.73227e+06	1.43786e+07	1.71123e+08	4.58011e+07	6.10995e+07	5.06514e+07	1.48164e+08	3.13115e+07	1.93612e+07	2.46182e+07
Control	468740	605205	1.75659e+07	6.06406e+07	4.90794e+06	4.3939e+07	2.36477e+07	2.99905e+07	1.98503e+07	23330638
Control	2.05437e+06	930749	205099670	4.53246e+07	7.51898e+07	1.78705e+06	1.91123e+08	2.17045e+07	128606	1.48412e+07
Control	745884	1.70636e+06	5.58811e+06	5.7029e+07	2.83146e+06	3.54349e+06	7.25156e+06	5.38702e+07	176154	2.4814e+07
Control	2.04741e+06	697704	4.95987e+06	5.64611e+07	3.60346e+06	4.09459e+07	3.57263e+06	4.07115e+07	1.54046e+07	4.15801e+07
Control	3.13772e+07	1.31506e+08	1.60991e+06	4.08909e+07	1.36423e+06	1.68066e+06	2.62038e+06	3.6717e+07	188629	4.10154e+07
Control	1.29315e+08	5.43696e+07	2.18198e+07	5.32051e+07	4.22769e+06	2.1507e+06	2.98112e+07	1.21391e+07	2.154e+07	2.19365e+07
Control	891220	977536	3.43897e+06	6.79359e+07	2.33734e+06	2.52106e+07	2.66407e+06	2.51373e+07	1.91851e+07	4.21092e+07
Control	387859	5.71084e+06	4.72317e+06	6.73149e+07	2.92798e+06	2.78894e+07	4.41294e+06	1.77606e+07	1.8306e+07	9.03122e+06
Control	8.80245e+06	6.43268e+06	2.82734e+07	4.49522e+07	2.83927e+06	1.87681e+06	3.86961e+07	2.39015e+07	188633	2.90833e+07
Control	5.11267e+06	3.46327e+07	4.44826e+07	5.27503e+07	1.35732e+07	2.57304e+07	5.82215e+07	3.53044e+07	1.53435e+07	1.08377e+07
Control	1.61272e+08	7.11919e+06	1.04864e+07	6.58746e+07	4.42192e+06	1.55454e+06	1.01109e+07	4.87624e+07	157544	2.08323e+07
Control	1.37447e+08	2.43847e+07	1.3075e+08	3.30694e+07	5.97481e+07	1.25811e+06	1.42698e+08	2.32322e+07	383558	1.59309e+07
Control	2.40061e+08	3.22123e+07	9.54818e+06	5.56406e+07	2.31803e+06	2.15722e+07	6.29005e+06	1.55619e+07	1.46757e+07	1.94875e+07
Control	1.7647e+06	436767	2.7059e+06	5.59507e+07	1.27056e+06	4.40862e+06	4.64795e+06	3.55006e+07	1.70696e+07	3.5976e+07
Control	1.95584e+08	3.06071e+07	2.7896e+06	6.37046e+07	1.60153e+06	2.6395e+06	4.69927e+06	5.77465e+07	1.95092e+07	2.77826e+07
Control	6.05537e+07	3.54224e+07	1.33995e+06	4.17908e+07	1.07496e+06	1.34367e+06	2.31058e+06	2.72473e+07	1.16981e+07	2.41447e+07
Control	881015	1.2306e+07	5.27468e+06	5.7308e+07	3.66859e+06	2.15907e+07	3.77175e+06	2.27e+07	1.42562e+07	2.11456e+07
Control	9.79894e+06	1.70428e+06	1.2025e+07	5.13912e+07	2.11045e+06	3.9497e+06	1.98204e+07	4.4049e+07	132137	1.45484e+07
Control	439580	496284	1.61765e+08	4.0682e+07	8.23896e+07	1.55138e+07	2.0005e+08	4.86589e+07	1.34595e+07	9.58019e+06
Control	4.45813e+07	1.92865e+06	3.51851e+06	4.74171e+07	2.23339e+06	2.41575e+06	5.57423e+06	3.848e+07	136140	2.93676e+07
Control	1.06462e+06	901263	4.65408e+06	5.59261e+07	3.14132e+06	1.91003e+07	3.06356e+06	2.42254e+07	1.31979e+07	1.45401e+07
Control	6.46091e+06	1.94294e+07	1.52658e+08	3.18693e+07	7.17031e+07	1.91816e+06	1.74606e+08	2.25553e+07	276815	1.52209e+07
Control	5.33813e+07	12710018	8.36601e+06	5.05253e+07	2.48478e+06	1.42058e+07	1.16407e+07	2.79785e+07	1.35525e+07	2.52489e+07
Control	2.40763e+06	8.00566e+06	6.65498e+06	4.64619e+07	1.99751e+06	1.94345e+06	1.06442e+07	3.16936e+07	1.52725e+07	6.259e+06
Control	384751	732698	1.06041e+07	5.10527e+07	3.21061e+06	1.87321e+07	1.44438e+07	1.18781e+07	1.39649e+07	1.7014e+07
Control	571034	1.13501e+06	1.10321e+08	3.68718e+07	5.07323e+07	941702	1.30874e+08	4.02277e+07	206698	4.16873e+06
Control	1.76047e+07	2.35079e+07	1.32974e+07	4.23203e+07	6.69102e+06	1.88133e+07	1.03158e+07	4.04402e+07	1.16861e+07	1.41715e+07
Control	1.44817e+06	827491	6.67046e+06	4.10817e+07	1.70556e+06	493796	1.12529e+07	1.87633e+07	133829	6.51142e+06
Control	1.06915e+07	1.17655e+06	3.99746e+06	5.24124e+07	2.97709e+06	1.56637e+07	2.90967e+06	3.01117e+07	1.29305e+07	6.74418e+06
Control	6.90485e+07	3.31495e+07	4.74621e+07	3.67292e+07	2.29182e+07	631350	5.6189e+07	2.13662e+07	136166	1.07442e+07
Control	4.16732e+07	4.79317e+06	3.42365e+06	3.60832e+07	1.30035e+06	546860	5.24209e+06	3.55576e+07	151449	8.8947e+06
Control	6.55737e+06	9.10691e+07	5.86521e+06	3.16847e+07	2.43641e+06	1.75368e+06	8.0137e+06	3.07917e+07	112506	1.95284e+07
Control	217613	5.10856e+06	4.44005e+07	3.78295e+07	1.87862e+07	1.92914e+07	4.33357e+07	1.7037e+07	1.49184e+07	7.69532e+06
Control	7.36664e+06	859290	4.02865e+06	3.23073e+07	1.16526e+06	300523	5.03502e+06	7.82005e+06	140469	6.78786e+06
Control	1.42612e+06	3.98562e+06	3.62058e+06	4.34605e+07	2.46608e+06	1.23958e+07	2.96292e+06	1.73289e+07	1.14733e+07	1.02383e+07
Control	1.46138e+07	1.28803e+07	3.43775e+06	3.60701e+07	2.13182e+06	1.34788e+07	3.71687e+06	3.07744e+07	1.08867e+07	1.1936e+07
Control	481818	2.36363e+06	2.96215e+06	3.85114e+07	1.56077e+06	1.06751e+07	3.97737e+06	1.41026e+07	1.05982e+07	7.83169e+06
Control	184644	339575	3.86901e+06	3.6312e+07	1.2367e+06	1.40354e+07	6.03884e+06	1.2407e+07	1.31498e+07	4.6024e+06
Medication	211277	1.03041e+06	5.5972e+06	4.1325e+07	2.4465e+06	973875	6.48786e+06	2.50712e+06	9.66963e+06	3.97794e+06
Medication	470352	325344	589562	5.2363e+07	620798	7.83379e+06	843435	2.28844e+06	9.67309e+06	2.10255e+06
Medication	1.16111e+07	7.47958e+08	170267	2.55539e+07	31782.6	9.40823e+06	651775	2.02962e+07	1.00987e+07	7.1528e+06
Medication	109137	284837	892871	3.99549e+07	883755	1.79967e+07	1.32075e+06	1.81796e+06	1.45545e+07	3.50908e+06
Medication	817967	1.64124e+06	2.2897e+06	3.78892e+07	1.1396e+06	1.11305e+07	3.18571e+06	2.51481e+07	1.01073e+07	1.63816e+07
Medication	1.36122e+06	2.76668e+06	8.91219e+07	2.64784e+07	4.02623e+07	907999	9.04407e+07	1.41429e+07	77178.9	1.56838e+07
Medication	1.14605e+06	1.06249e+06	1.07928e+06	3.86185e+07	935715	1.71999e+07	1.34747e+06	1.31035e+07	1.492e+07	2.44971e+06
Medication	229312	172229	660001	3.52367e+07	548601	1.3506e+06	1.32749e+06	3.97058e+06	1.47996e+07	5.50243e+06
Medication	1.56172e+06	186678	1.03859e+06	3.12736e+07	468648	176630	1.84903e+06	7.07421e+06	107124	2.39106e+06
Medication	4.04282e+06	745822	1.70575e+06	4.37104e+07	816005	1.05818e+06	2.06422e+06	827036	1.17889e+07	2.40781e+06
Medication	683151	150054	463183	3.76894e+07	468772	631495	858000	1.52894e+07	1.46101e+07	1.98081e+07
Medication	732923	4.71469e+06	1.15274e+06	4.35826e+07	757003	5.45249e+06	1.42352e+06	1.96191e+07	9.27679e+06	2.06148e+07
Medication	778626	243902	929736	3.411e+07	837980	1.31997e+07	1.21427e+06	4.03025e+06	1.34595e+07	1.846e+06
Medication	497970	305825	1.20487e+06	4.05704e+07	974073	8.59165e+06	1.01368e+06	1.94635e+07	9.53117e+06	1.60556e+07
Medication	789860	496379	681631	2.89872e+07	631902	1.46274e+06	1.47001e+06	1.98806e+07	1.00226e+07	2.28847e+07
Medication	2.40994e+06	4.90088e+06	1.13998e+06	3.78861e+07	469988	415380	1.93878e+06	5.58422e+06	8.5572e+06	8.69027e+06
Medication	1.97763e+06	546466	958859	3.50728e+07	977739	8.25062e+06	1.01392e+06	7.18132e+06	7.74358e+06	18261383
Medication	817524	705506	1.69152e+06	8.69426e+07	1.40739e+06	1.36878e+06	2.84998e+06	8.51932e+06	2.06656e+07	1.09536e+07
Medication	262410	522448	7.62179e+06	7.93972e+07	3.01398e+06	3.39907e+06	1.11319e+07	2.00628e+07	5.17008e+07	3.89079e+06
Medication	2.13516e+06	9.53616e+07	2.78362e+06	8.55343e+07	2.4947e+06	1.56063e+06	4.69031e+06	2.12552e+07	211851	3.04452e+07
Medication	534856	924606	8.52368e+07	5.88755e+07	2.1321e+07	921712	9.98264e+07	3.55754e+06	189972	1.10719e+07
Medication	802495	1.50823e+06	1.67879e+07	1.73905e+07	1.94089e+06	560650	3.31731e+07	2.70323e+07	3.27029e+06	7.69952e+06
Medication	3604749	1.48242e+06	6.14277e+07	6.91002e+07	1.04093e+07	3.52059e+06	1.1377e+08	5.02202e+07	3.52134e+07	5.24965e+07
Medication	1.7175e+06	1.15707e+07	5.47174e+06	7.83655e+07	5.16604e+06	6.14021e+07	4.0903e+06	5.58357e+07	2.10532e+07	4.48357e+07
Medication	1.81075e+06	629077	5.06303e+07	9.30421e+07	6.30447e+06	3.56276e+07	7.14179e+07	2.14966e+07	2.06464e+07	7.12272e+07
Medication	1.23676e+06	1.04931e+06	7.65837e+06	8.97982e+07	2.73885e+06	3.23347e+07	1.23521e+07	2.47521e+07	1.87669e+07	9.45749e+06
Medication	1.95244e+06	763156	6.95359e+07	5.91203e+07	1.02475e+07	4.9724e+06	1.01623e+08	4.35848e+07	3.68661e+07	3.64661e+07
Medication	722950	8.71108e+06	1.24417e+07	6.47961e+07	3.49717e+06	4.68835e+07	1.59041e+07	1.11892e+07	3.17383e+07	1.11217e+07
Medication	1.52515e+06	3.04098e+06	1.58038e+06	9.38874e+07	1.40784e+06	4.23515e+06	2.20478e+06	9.53264e+06	2.72517e+07	2.04727e+07
Medication	1.63127e+06	1.43765e+06	1.58271e+07	7.74127e+07	4.19658e+06	6.38917e+06	2.02001e+07	5.24411e+07	1.9686e+07	7.09615e+07
Medication	2.76332e+06	754958	4.92812e+06	9.08131e+07	2.21552e+06	2.54599e+06	5.18946e+06	4.477e+06	1.94724e+07	5.2398e+06
Medication	5.2856e+06	1.24527e+06	2.57919e+07	7.02429e+07	3.35028e+06	1.32322e+06	3.67132e+07	1.89812e+07	3.48448e+07	2.85297e+07
Medication	494664	1.21453e+06	2.77408e+06	6.7934e+07	2.1063e+06	2.00474e+06	3.80575e+06	1.62183e+07	3.33478e+07	1.83121e+07
Medication	2.64791e+06	8.72491e+06	2.36244e+07	6.15409e+07	7.81294e+06	7.24778e+06	2.8234e+07	5.56036e+07	2.52708e+07	8.04687e+07
Medication	8.78538e+06	1.20541e+06	2.77017e+06	7.01341e+07	2.24546e+06	2.30114e+07	2.87726e+06	2.3255e+07	2.58571e+07	3.57281e+07
Medication	676408	813955	1.50338e+06	8.67898e+07	1.17565e+06	2.61379e+06	2.19362e+06	2.3052e+07	2.36142e+07	1.74641e+07
Medication	852222	2.92187e+07	3.29364e+06	6.37407e+07	1.34988e+06	1.26124e+06	4.55621e+06	1.37561e+07	2.01531e+07	1.0832e+07
Medication	1.07623e+06	2.32832e+06	3.99692e+07	5.26919e+07	1.23835e+07	3.23971e+06	3.94485e+07	4.89301e+07	180942	1.98989e+07
Medication	2.27199e+07	4.03592e+06	4.81716e+06	6.85372e+07	2.56696e+06	4.47598e+07	5.22664e+06	9.63467e+06	3.01611e+07	7.09663e+06
Medication	212600	454254	1.46035e+06	6.11264e+07	1.2207e+06	411280	2.60525e+06	4.95941e+06	209285	3.94752e+06
Medication	3.10512e+06	4.8835e+06	5.64693e+07	6.3661e+07	1.81015e+07	4.11028e+07	4.42416e+07	2.02241e+07	2.16246e+07	3.48742e+07
Medication	1.03292e+06	920317	7.42769e+06	7.50527e+07	3.43088e+06	4.67266e+07	6.30467e+06	4.63071e+07	2.37071e+07	1.82128e+07
Medication	907931	813621	2.58332e+07	6.66558e+07	4.56007e+06	3.09627e+06	3.50665e+07	1.52813e+07	1.87117e+07	3.47775e+07
Medication	1.61641e+06	8.93394e+06	3.15e+06	6.12726e+07	1.28355e+06	865026	3.54003e+06	1.60926e+07	1.92428e+07	1.04376e+07
Medication	402486	377274	1.04214e+06	6.63086e+07	975404	2.93806e+06	1.69142e+06	1.3212e+07	3.05245e+07	1.58389e+07
Medication	253626	391141	4.29723e+07	6.14391e+07	1.56144e+07	4.11438e+07	3.03397e+07	7.84029e+06	2.27958e+07	6.40434e+06
Medication	2.47012e+06	2.37923e+06	2.79626e+06	5.56842e+07	1.45817e+06	909395	3.32256e+06	1.19327e+07	164513	1.10481e+07
Medication	3.50119e+07	633696	3.36346e+06	5.88289e+07	1.10833e+06	410219	5.26626e+06	5.34429e+06	140426	4.80834e+06
Medication	238565	8.12936e+06	1.21567e+07	5.77466e+07	2.07545e+06	1.61546e+06	1.80434e+07	3.99636e+06	3.86893e+07	6.80522e+06
Medication	1.06123e+06	525427	2.00703e+06	5.45577e+07	1.58246e+06	3.38067e+06	3.00208e+06	2.02571e+07	3.95924e+07	2.4032e+07
Medication	713781	978540	1.83783e+07	5.76708e+07	6.3965e+06	2.52038e+06	1.41587e+07	3.15816e+06	2.19252e+07	3.39047e+07
Medication	7.17627e+07	1.16594e+06	4.37206e+06	6.50256e+07	3.06231e+06	3.72793e+07	2.86411e+06	2.26183e+07	1.93991e+07	6.84372e+07
Medication	1.09949e+06	2.59544e+06	2.57159e+07	5.55156e+07	4.02073e+06	1.39209e+06	3.439e+07	2.76617e+07	203442	1.77429e+07
Medication	493852	3.48095e+06	7.14277e+07	5.51212e+07	2.94682e+07	1.26428e+06	6.89593e+07	2.87284e+07	1.68264e+07	9.6117e+06
Medication	1.43495e+06	3.52254e+06	4.72424e+07	5.15118e+07	1.43221e+07	392172	5.61041e+07	9.88494e+06	146193	4.5069e+06
Medication	1.22396e+06	1.12797e+06	1.14189e+07	5.77796e+07	2.02268e+06	2.27511e+06	1.83039e+07	3.12182e+07	174644	2.16262e+07
Medication	166079	556801	1.42753e+07	5.35099e+07	1.77444e+06	235824	2.21868e+07	3.74855e+06	206470	2.18125e+06
Medication	2.20366e+06	7.06204e+06	7.77609e+07	5.29431e+07	2.68981e+07	2.96735e+07	7.88572e+07	2.45318e+07	1.76319e+07	2.01544e+07
Medication	258632	306587	1.64209e+06	7.23157e+07	1.1934e+06	1.86791e+06	2.48375e+06	1.72915e+06	1.87952e+07	9.85574e+06
Medication	1.97835e+06	3.25659e+06	3.39592e+06	8.15795e+07	2.33567e+06	3.02746e+07	2.54881e+06	2.19337e+07	2.31175e+07	3.58384e+07
Medication	205292	7.38631e+06	1.57443e+06	5.71797e+07	1.23074e+06	479453	2.59306e+06	1.09181e+07	478171	4.12669e+06
Medication	5.23262e+06	4.10625e+06	3.61724e+06	4.99207e+07	3.11937e+06	8.58706e+06	4.36776e+06	3.44028e+07	1.70384e+07	4.85154e+07
Medication	286473	387123	4.29235e+06	6.20951e+07	1.98168e+06	174462	4.50832e+06	1.49246e+06	147427	2.60021e+06
Medication	3.47871e+06	1.39907e+06	2.43728e+06	5.49961e+07	2.49175e+06	2.09389e+07	3.44231e+06	2.64418e+07	2.5448e+07	1.63335e+07
Medication	2.84534e+07	1.03803e+06	2.2768e+06	6.29373e+07	1.29452e+06	1.6181e+06	3.26466e+06	3.15732e+07	2.81741e+07	1.64185e+07
Medication	820760	920794	7.27328e+06	5.17667e+07	3.22108e+06	33583177	8.15477e+06	3.47194e+07	2.2094e+07	2.06116e+07
Medication	627152	2.02682e+06	1.42067e+07	5.00856e+07	2.62444e+06	1.59485e+07	2.39721e+07	2.97989e+07	2.35695e+07	1.49692e+07
Medication	5.39326e+06	1.64231e+07	7.2522e+06	5.26781e+07	2.22777e+06	5.66393e+06	9.96524e+06	4.35263e+07	1.65699e+07	3.75978e+07
Medication	1.43074e+06	687265	7.11866e+06	5.41913e+07	1.26787e+06	1.03771e+06	1.07365e+07	1.63475e+07	146437	1.88438e+07
Medication	338485	476230	1.6404e+07	5.965e+07	3.55497e+06	1.93908e+07	2.28101e+07	9.72208e+06	1.54542e+07	1.24068e+07
Medication	740128	9.4843e+06	1.36387e+07	52637072	4.67777e+06	2.58632e+06	1.67098e+07	6.83642e+06	1.45396e+07	2.43483e+07
Medication	3.09005e+06	3.28231e+06	5.29598e+06	5.44015e+07	3.49255e+06	1.80275e+07	5.27354e+06	2.9698e+07	1.58541e+07	1.2151e+07
Medication	1.01515e+06	1.87756e+06	8.57915e+07	5.6422e+07	3.30017e+07	2.03262e+06	9.68121e+07	1.49701e+07	2.9055e+07	3.01334e+07
Medication	296955	609521	7.76179e+06	6.32877e+07	4.22995e+06	2.25584e+07	5.71692e+06	2.26317e+07	1.84563e+07	1.55691e+07
Medication	507274	780792	1.36375e+07	4.61074e+07	5.67547e+06	1.11659e+06	1.37971e+07	2.36521e+07	289567	1.17002e+07
Medication	6.08904e+07	856444	1.18925e+08	4.91202e+07	5.28392e+07	1.51511e+06	1.35385e+08	1.69817e+07	2.57763e+07	2.32225e+07
Medication	754370	876879	1.18467e+08	4.33624e+07	5.5447e+07	2.09633e+07	1.04369e+08	4.89776e+07	1.92054e+07	6.71648e+06
Medication	978960	630099	5.1278e+07	5.16528e+07	1.97175e+07	1.93701e+07	5.63186e+07	3.19515e+06	1.51854e+07	2.06198e+07
Medication	726052	2.11977e+08	4.72055e+06	4.9082e+07	1.77852e+06	2.0606e+07	3.49821e+06	1.214e+07	2.56571e+07	7.43706e+06
Medication	824048	3.16024e+06	1.19632e+08	4.50079e+07	5.37051e+07	2.13059e+06	1.45147e+08	3.69211e+07	1.79876e+07	2.09317e+07
Medication	3.21171e+06	1.17261e+06	3.04765e+06	4.7258e+07	1.8901e+06	1.38207e+06	4.79501e+06	3.23716e+07	141681	1.547e+07
Medication	1.67075e+08	1.25279e+06	1.22327e+07	4.48865e+07	1.68536e+06	1.49483e+06	2.20078e+07	2.23292e+07	2.82686e+07	1.96904e+07
Medication	451329	485196	6.93081e+06	5.41599e+07	2.70986e+06	2.68939e+07	8.57391e+06	1.05664e+07	2.24168e+07	4.35289e+06
Medication	4.7235e+06	3.04324e+08	1.2e+06	5.68276e+07	1.04183e+06	779669	2.12419e+06	2.20131e+06	2.46489e+07	6.9337e+06
Medication	199005	5.37072e+06	3.30548e+07	4.5082e+07	1.19691e+07	215587	3.56267e+07	3.74672e+06	119348	2.5138e+06
Medication	9.37664e+06	757876	1.2443e+07	4.57024e+07	2.06611e+06	1.74491e+06	1.9309e+07	2.56035e+07	1.43639e+07	3.3909e+07
Medication	255157	1.08444e+06	5.01229e+07	5.43074e+07	1.86416e+07	1.65885e+07	5.7593e+07	1.85613e+07	1.74072e+07	7.87154e+06
Medication	7.68622e+06	1.28676e+06	1.56065e+07	5.81945e+07	4.50118e+06	1.56679e+06	2.31672e+07	1.96446e+07	1.70477e+07	2.91862e+07
Medication	606241	640554	2.35249e+06	4.74262e+07	1.28836e+06	565009	3.71588e+06	8.61514e+06	105084	5.30227e+06
Medication	278567	1.05543e+06	2.32098e+06	6.57359e+07	2.17182e+06	1.71682e+06	3.49487e+06	3.13532e+07	2.62693e+07	1.45044e+06
Medication	274426	426142	2.32881e+07	4.09494e+07	9.27725e+06	627921	2.48121e+07	1.08132e+07	163620	6.26354e+06
Medication	219704	1.86145e+06	1.54663e+06	4.94867e+07	1.2389e+06	1.44209e+06	2.84115e+06	3.27032e+07	2.31533e+07	3.86208e+06
Medication	611460	5.36072e+06	4.83062e+07	4.26929e+07	1.9188e+07	1.1274e+06	5.55112e+07	7.36224e+06	1.956e+07	1.35542e+07
Medication	487996	904842	5.79445e+07	5.38222e+07	2.31996e+07	837932	5.33899e+07	1.74645e+07	154477	8.2408e+06
Medication	222256	2.25186e+06	5.70067e+06	4.71366e+07	1.3958e+06	1.34709e+06	9.44942e+06	1.31496e+07	2.20097e+07	8.46358e+06
Medication	3.81731e+06	800726	2.0857e+06	4.5518e+07	1.48538e+06	928645	3.36198e+06	2.37541e+07	164941	7.12053e+06
Medication	277584	841806	2.6565e+06	4.18854e+07	1.61515e+06	708397	3.7018e+06	3.20669e+07	172740	2.77378e+06
Medication	2.00805e+06	2.6057e+06	1.43166e+06	4.60455e+07	1.10549e+06	384994	2.60512e+06	5.58972e+06	151640	4.60327e+06
Medication	8.7912e+06	5.99793e+06	2.48298e+06	4.6622e+07	1.43799e+06	1.54452e+06	3.9559e+06	3.75474e+06	112914	6.33858e+06
Medication	2.60736e+06	620403	1.80927e+06	5.45997e+07	1.40359e+06	5.42061e+06	2.17069e+06	2.31009e+07	1.63428e+07	2.72212e+07
Medication	662684	548801	3.30385e+06	5.29712e+07	2.60615e+06	1.60112e+07	2.23635e+06	1.48979e+07	1.59979e+07	1.94513e+07
Medication	2.77242e+06	1.87475e+07	113292935	3.97686e+07	6.0174e+07	2.25633e+06	119517729	3.10193e+07	1.58435e+07	1.53464e+07
Medication	71070.9	2.2028e+06	3.27519e+06	4.49394e+07	1.89742e+06	2.02516e+07	4.28384e+06	1.8305e+06	1.94124e+07	1.17454e+06
Medication	4.91208e+06	3.47975e+06	1.17272e+07	6.24048e+07	4.51269e+06	1.33496e+07	1.13616e+07	1.76241e+06	1.90429e+07	4.52748e+06
Medication	2.16437e+06	2.47543e+07	6.73314e+07	3.71231e+07	3.35524e+07	1.30477e+07	7.23639e+07	4.07289e+07	1.19135e+07	1.03866e+07
Medication	398867	5.40886e+06	2.96799e+07	3.92974e+07	1.15798e+07	299210	3.38493e+07	7.97623e+06	120443	5.59721e+06
Medication	1.32434e+06	2.94525e+06	5.33027e+06	2.8366e+07	1.65328e+06	1.95208e+06	8.38633e+06	2.68494e+07	177440	7.64417e+06
Medication	1.33821e+06	391848	1.38158e+06	4.45898e+07	1.06844e+06	2.04928e+06	2.44049e+06	1.47428e+07	2.09919e+07	3.23988e+06
Medication	396600	704343	975134	3.74335e+07	711828	671760	1.77053e+06	1.96487e+07	1.06143e+07	9.46968e+06
Medication	1.10943e+06	386543	2.66608e+06	3.68957e+07	1.18185e+06	828568	4.01088e+06	2.13758e+07	1.60617e+07	5.69943e+06
Medication	108659	1.14072e+06	9.58574e+06	4.18952e+07	3.36751e+06	1.9236e+07	1.24748e+07	357871	1.84232e+07	2.80913e+06
Medication	914878	2.1015e+06	7.48385e+06	3.913e+07	2.51006e+06	1.12958e+06	8.90845e+06	7.71081e+06	88476	9.44952e+06
Medication	402073	2.77779e+06	5.7139e+06	3.90285e+07	1.40007e+06	498229	9.16674e+06	9.34798e+06	95487.3	2.03502e+07
Medication	380735	2.01827e+06	1.8185e+06	4.23394e+07	1.05827e+06	1.06579e+06	1.96389e+06	2.60688e+07	2.02297e+07	1.47528e+07
Medication	251183	1.12587e+07	1.93275e+06	3.73097e+07	1.25515e+06	613262	3.4258e+06	1.74977e+07	136234	8.47643e+06
Medication	364905	612852	1.39441e+07	5.07723e+07	5.9027e+06	1.30641e+07	1.42797e+07	2.23551e+07	1.16052e+07	8.38871e+06
Medication	1.72761e+06	7.72663e+06	2.44933e+06	4.38191e+07	2.26441e+06	1.09862e+06	2.65251e+06	1.88177e+07	1.70187e+07	1.79947e+07
Medication	971737	442321	4.76122e+06	4.38738e+07	1.61491e+06	2.01079e+06	7.27769e+06	1.63844e+07	1.48223e+07	2.14545e+07
Medication	352047	444902	1.36413e+06	4.30904e+07	1.05792e+06	671961	2.39402e+06	1.10785e+07	114579	3.50415e+06
Medication	1.24623e+07	2.85601e+06	3.33056e+06	4.24488e+07	2.776e+06	1.41806e+07	2.74804e+06	2.17287e+07	1.17068e+07	8.26354e+06
Medication	272499	6.1063e+06	1.45602e+06	4.76748e+07	1.24879e+06	1.06013e+07	1.75775e+06	532028	1.7858e+07	5.81446e+06
Medication	1.98361e+06	1.11166e+08	2.60942e+07	4.24105e+07	1.21428e+07	994858	2.85155e+07	1.15653e+07	1.50429e+07	9.23017e+06
Medication	2.66513e+07	985106	5.75815e+06	4.07203e+07	1.58267e+06	1.22733e+06	7.66933e+06	4.31178e+06	1.81772e+07	1.57617e+07
Medication	202774	362327	3.25657e+06	4.65116e+07	2.50634e+06	1.64459e+07	2.25636e+06	1.97789e+07	1.47353e+07	6.73701e+06
Medication	513586	6.63399e+06	2.63223e+06	4.97702e+07	1.98151e+06	9.41649e+06	2.2695e+06	2.99332e+06	1.44665e+07	3.93122e+07
Medication	564593	546669	6.46826e+06	4.5346e+07	2.16763e+06	1.0825e+07	8.6283e+06	1.96016e+07	1.19e+07	2.21512e+07
Medication	127776	397396	2.68194e+06	4.14465e+07	1.09405e+06	6.01593e+06	3.7421e+06	1.56633e+07	1.16459e+07	4.60309e+06
Medication	2.89871e+06	6.91772e+07	1.53115e+07	3.2045e+07	5.02138e+06	7.45478e+07	1.1365e+07	2.06728e+07	101365	5.08638e+06
Medication	425870	2.41631e+07	1.66466e+06	4.20948e+07	1.57956e+06	1.11642e+07	1.83274e+06	1.25811e+07	1.68403e+07	1.50797e+07
Medication	161320	242147	2.33908e+06	5.10112e+07	2.16791e+06	1.06202e+07	1.61123e+06	1.88408e+06	9.31984e+06	8.95321e+06
Medication	1.3264e+06	2.9186e+06	5.8491e+07	3.62186e+07	2.57348e+07	8.58892e+06	57714545	8.98334e+06	1.50819e+07	2.19408e+07
Medication	508791	467930	1.09573e+06	3.97403e+07	803610	209597	1.94657e+06	2.99666e+06	110486	5.15941e+06
Medication	413480	1.10226e+06	3.94744e+06	3.68063e+07	1.60444e+06	9.84294e+06	4.78739e+06	2.27147e+07	1.3135e+07	6.31064e+06
Medication	3.00797e+06	2.46091e+06	2.27487e+06	4.64332e+07	1.16755e+06	6.94948e+06	3.59437e+06	1.00713e+07	1.85808e+07	4.34148e+06
Medication	2.0851e+06	462543	1.69915e+06	2.99055e+07	994791	794883	3.03781e+06	1.9336e+07	79637.1	1.10817e+07
Medication	496055	5.69748e+06	2.57073e+06	3.02837e+07	573169	510636	5.11749e+06	7.10777e+06	70549.1	8.56041e+06
Medication	796370	3.35778e+06	2.4217e+07	3.31706e+07	1.01459e+07	1.36344e+06	2.28798e+07	1.55176e+07	123051	5.82975e+06
Medication	769061	3.66265e+07	6.24802e+06	3.46953e+07	2.02583e+06	1.34118e+06	8.22399e+06	1.07236e+07	1.22428e+07	3.20622e+07
Drug Naive	3.69201e+07	4.36805e+06	2.87346e+06	3.34721e+07	878541	533409	1.82828e+06	1.99469e+07	1.44457e+07	7.24763e+06
Drug Naive	263072	316781	935527	3.80634e+07	740682	9.96376e+06	1.13979e+06	1.01921e+07	8.33841e+06	1.27166e+07
Drug Naive	3.02039e+06	612487	755412	3.37149e+07	510771	146761	1.33513e+06	2.21166e+06	105001	3.20011e+06
Drug Naive	311588	216692	2.02361e+07	3.60725e+07	8.22158e+06	655373	2.55952e+07	2.32907e+06	1.08969e+07	1.90643e+07
Drug Naive	3.05195e+06	428414	1.08936e+06	3.11517e+07	763470	1.04274e+07	1.94346e+06	4.32597e+07	9.40654e+06	1.42788e+07
Drug Naive	596926	340620	1.77451e+06	4.31694e+07	1.06982e+06	9.33679e+06	2.47743e+06	7.99817e+06	8.48755e+06	2.73862e+07
Drug Naive	930784	262560	1.58186e+06	3.88977e+07	825088	1.81049e+06	2.62527e+06	2.74433e+07	1.06188e+07	4.68297e+07
Drug Naive	5.78928e+06	198243	940287	3.35887e+07	706513	6.49665e+06	1.52891e+06	8.92847e+06	1.48204e+07	1.65019e+07
Drug Naive	299262	647897	6.39647e+06	4.89836e+07	1.45065e+06	4.93044e+06	1.33924e+07	1.53121e+07	1.07738e+07	3.54676e+06
Drug Naive	348115	136372	2.3966e+06	4.15261e+07	1.05777e+06	186936	2.66634e+06	498721	1.97338e+07	478454
Drug Naive	2.97271e+06	3.35999e+08	217260	5.62444e+06	251480	948662	223048	2.74408e+07	4.04002e+06	1.73147e+06
Drug Naive	3.64141e+06	5.49676e+07	5.65475e+06	8.21831e+07	2.32828e+06	2.55352e+06	6.27431e+06	2.68087e+07	3.46055e+07	3.94107e+07
Drug Naive	4.41609e+06	910390	3.84558e+07	8.84336e+07	5.20098e+06	5.4372e+07	6.24597e+07	4.51434e+07	2.6665e+07	5.38902e+07
Drug Naive	445903	406398	5.69295e+06	8.00158e+07	1.68068e+06	2.78548e+06	8.13048e+06	6.56571e+06	2.13541e+07	1.55698e+07
Drug Naive	2.18655e+06	2.38602e+06	2.80236e+07	1.04411e+08	1.33143e+07	5.27807e+07	2.96011e+07	6.0084e+07	2.42203e+07	7.3295e+07
Drug Naive	1.08636e+06	679189	2.35566e+06	5.97406e+07	1.8813e+06	1.50446e+06	4.08869e+06	4.20961e+07	371265	3.95906e+07
Drug Naive	94118.4	601099	3.61396e+06	8.28828e+07	2.06901e+06	3.16151e+07	4.89671e+06	7.63166e+06	3.62443e+07	2.67433e+06
Drug Naive	2.39727e+06	1.701e+06	3.20531e+06	6.6878e+07	2.93659e+06	1.70524e+07	4.48224e+06	2.79891e+07	2.49292e+07	1.10906e+08
Drug Naive	1.7034e+06	2.42546e+06	2.64629e+08	4.12879e+07	9.86293e+07	2.91078e+07	2.4486e+08	4.51294e+07	1.79998e+07	3.93648e+07
Drug Naive	2.91215e+07	1.08945e+06	4.10437e+06	101142634	2.88559e+06	3.60723e+07	4.31264e+06	2.26354e+07	2.24986e+07	9.11252e+06
Drug Naive	1.11251e+06	1.86212e+06	4.82293e+06	7.54962e+07	2.69292e+06	4.44508e+06	5.85994e+06	2.67686e+07	1.73923e+07	4.86754e+07
Drug Naive	420349	2.28273e+06	2.91579e+06	8.37835e+07	2.14922e+06	2.69866e+06	3.84597e+06	2.4404e+07	2.84433e+07	1.3609e+07
Drug Naive	788168	458036	4.30559e+06	66601540	1.45576e+06	3.09483e+06	6.42963e+06	8.56013e+06	1.70336e+07	2.90996e+07
Drug Naive	647240	1.25007e+06	1.34226e+08	6.5133e+07	3.33933e+07	3.74171e+07	1.5069e+08	1.01043e+07	1.80915e+07	1.92055e+07
Drug Naive	976610	1.47322e+06	9.88853e+06	6.34149e+07	3.18245e+06	4.19095e+06	1.20813e+07	3.62715e+07	2.11327e+07	3.75384e+07
Drug Naive	2.40022e+06	3.5004e+07	1.05349e+06	5.65724e+07	931002	1.77336e+06	1.59785e+06	8.61061e+06	1.54756e+07	1.97578e+07
Drug Naive	1.34253e+06	1.63528e+06	1.42497e+07	5.93148e+07	3.17563e+06	894364	2.26172e+07	1.0887e+07	415877	1.13132e+07
Drug Naive	476538	574243	3.68624e+06	6.20433e+07	1.95293e+06	1.15984e+06	4.28721e+06	2.47748e+07	289784	2.39839e+07
Drug Naive	502972	2.0951e+07	4.35908e+06	5.52106e+07	2.91612e+06	3.75639e+07	2.81779e+06	3.25837e+07	2.0666e+07	2.6242e+07
Drug Naive	8.89882e+06	803487	8.08907e+07	5.17878e+07	2.76635e+07	2.25571e+06	7.4256e+07	1.67622e+07	1.92188e+07	3.41368e+07
Drug Naive	1.09073e+07	397349294	108512469	4.20335e+07	3.2441e+07	1.96319e+07	1.00956e+08	2.91858e+07	1.3127e+07	3.06661e+07
Drug Naive	722425	516805	1.36362e+06	5.68759e+07	1.34197e+06	3.12852e+06	2.15185e+06	2.04723e+07	1.6962e+07	4.59702e+07
Drug Naive	388981	169847	1.62258e+06	4.52576e+07	1.34785e+06	1.87155e+06	3.3839e+06	2.13645e+07	2.75858e+07	1.97517e+07
Drug Naive	531983	2.58056e+06	3.12219e+06	7.68658e+07	2.55693e+06	3.05272e+07	2.84286e+06	9.82842e+06	2.51122e+07	1.20619e+07
Drug Naive	3.0393e+06	2.24222e+06	1.05345e+07	6.13516e+07	5.76807e+06	4.56245e+07	1.20077e+07	4.21023e+07	2.18278e+07	9.02864e+07
Drug Naive	2.80049e+06	931489	1.34803e+07	7.86553e+07	5.15298e+06	2.23259e+07	1.25058e+07	1.89379e+07	1.68098e+07	3.73916e+07
Drug Naive	7.42511e+06	682142	4.39227e+07	5.03545e+07	8.60408e+06	4.90195e+06	6.22385e+07	2.19809e+07	1.55317e+07	8.95287e+07
Drug Naive	2.66405e+06	546732	8.01354e+07	3.97131e+07	2.72946e+07	1.15771e+06	8.61032e+07	4.77859e+07	327892	1.0935e+07
Drug Naive	4.15795e+07	3.19179e+07	8.02951e+07	5.25515e+07	2.93814e+07	3.11488e+06	8.48986e+07	3.42426e+07	2.06942e+07	4.32982e+07
Drug Naive	1.09375e+06	1.53775e+06	2.87855e+06	7.15305e+07	2.19699e+06	6.27219e+06	4.37779e+06	4.97052e+07	2.90493e+07	9.34048e+06
Drug Naive	2.30309e+06	888191	4.89243e+06	6.47656e+07	3.10986e+06	1.90378e+07	8.34288e+06	4.30073e+07	1.05226e+07	5.40601e+07
Drug Naive	2.68565e+06	2.84302e+06	9.42114e+07	6.54971e+07	2.91761e+07	2.18407e+06	1.13401e+08	2.59904e+07	2.00204e+07	1.72777e+07
Drug Naive	1.9797e+06	2.37839e+07	6.18458e+06	3.98537e+07	2.19849e+06	1.86786e+06	1.36187e+07	3.73974e+07	281556	3.16737e+07
Drug Naive	298779	1.00191e+06	1.39485e+07	6.61736e+07	3.98478e+06	2.14578e+06	2.54762e+07	1.08145e+07	3.90249e+07	3.81559e+06
Drug Naive	1.37012e+07	1.37845e+07	1.35039e+07	6.85715e+07	4.42493e+06	2.78504e+06	1.75853e+07	4.90212e+06	1.33844e+07	7.52498e+07
Drug Naive	670324	1.73351e+07	2.05156e+07	4.01385e+07	4.08473e+06	708920	2.47583e+07	1.4504e+07	332488	8.82617e+06
Drug Naive	2.38194e+07	589755	7.12005e+06	6.78102e+07	3.25935e+06	1.62193e+07	8.10352e+06	6.36059e+06	1.52436e+07	1.49153e+07
Drug Naive	398302	1.25345e+06	7.77526e+07	4.40905e+07	3.61831e+07	721125	8.12041e+07	2.42174e+07	256672	4.71099e+06
Drug Naive	1.1521e+06	9.43174e+06	2.51409e+08	3.8916e+07	1.20102e+08	1.79228e+07	2.81658e+08	6.02253e+07	1.45138e+07	1.05658e+07
Drug Naive	605767	934410	7.96449e+06	6.05742e+07	1.98048e+06	2.89729e+06	1.32602e+07	2.72674e+07	3.06604e+07	9.72899e+06
Drug Naive	436287	7.5458e+06	3.04101e+06	4.24588e+07	1.95201e+06	1.02655e+06	4.78164e+06	3.76268e+07	360060	1.439e+07
Drug Naive	6.86524e+06	9.11625e+06	1.96718e+06	4.95617e+07	1.51623e+06	2.61218e+06	3.58898e+06	1.0517e+07	134486	1.39651e+07
Drug Naive	5.21785e+06	6.66287e+06	1.81102e+06	7.38845e+07	1.68995e+06	1.5294e+07	2.24148e+06	7.54112e+06	1.12299e+07	4.84079e+06
Drug Naive	5.27801e+07	3.77601e+06	8.57568e+06	4.74262e+07	1.83046e+06	1.42024e+06	1.58546e+07	3.45303e+07	1.41807e+07	5.51837e+07
Drug Naive	5.20153e+06	352747	4.12936e+06	4.85824e+07	1.39374e+06	1.61075e+06	3.35343e+06	1.2475e+07	150085	1.32096e+07
Drug Naive	445129	7.12043e+07	3.70169e+06	7.44605e+07	2.79181e+06	1.4044e+07	4.82786e+06	4.66213e+06	2.11319e+07	7.66649e+06
Drug Naive	1.1229e+06	617989	3.45052e+06	6.30623e+07	2.39136e+06	1.92359e+07	2.66404e+06	2.58024e+07	1.88889e+07	4.41076e+07
Drug Naive	1.37074e+06	1.54976e+06	2.63969e+07	4.40535e+07	6.05066e+06	3.35794e+06	4.04698e+07	1.61023e+07	1.83642e+07	1.05075e+07
Drug Naive	1.42154e+06	1.88694e+08	6.38288e+06	4.61583e+07	2.61837e+06	1.36747e+07	5.70541e+06	2.31764e+07	1.32556e+07	1.31944e+07
Drug Naive	4.4874e+06	1.43603e+07	3.78531e+07	4.68222e+07	1.67689e+07	1.76603e+07	3.80046e+07	1.39365e+07	1.13594e+07	1.0864e+07
Drug Naive	4.48128e+07	2.69721e+06	1.74623e+07	5.74359e+07	6.67093e+06	1.4783e+07	1.88351e+07	1.00202e+07	1.66783e+07	2.076e+07
Drug Naive	3.5812e+06	1.63329e+07	2.55484e+06	5.47811e+07	1.45815e+06	985347	3.63645e+06	2.03744e+07	1.379e+07	3.43636e+07
Drug Naive	389338	809672	2.72109e+06	5.48342e+07	2.1216e+06	634101	4.76157e+06	1.77478e+07	165630	6.72254e+06
Drug Naive	302509	360585	774664	3.4052e+07	569017	246373	1.34509e+06	3.44712e+06	104189	9.6703e+06
Drug Naive	559222	5.88074e+06	2.62585e+06	4.42157e+07	2.67604e+06	476858	4.10976e+06	1.31243e+07	212166	3.76307e+06
Drug Naive	8.63288e+06	6.62001e+06	4.60472e+06	4.22638e+07	2.83389e+06	3.32268e+06	4.66414e+06	2.59203e+07	1.41729e+07	1.0272e+07
Drug Naive	215688	427327	1.3812e+07	4.7294e+07	4.78244e+06	1.29066e+07	1.97697e+07	7.46603e+06	1.50695e+07	8.84564e+06
Drug Naive	361911	428248	1.07865e+07	4.8396e+07	3.82135e+06	1.93925e+07	1.40983e+07	4.11984e+07	1.69699e+07	5.47712e+06
Drug Naive	529196	300399	3.74471e+06	4.33831e+07	927185	905437	6.45291e+06	1.86029e+07	1.20127e+07	2.10082e+07
Drug Naive	312445	396689	1.72817e+06	4.55588e+07	1.36465e+06	1.36474e+06	2.83205e+06	1.9065e+07	2.02431e+07	9.21712e+06
Drug Naive	195464	877042	3.24571e+06	5.58085e+07	1.2211e+06	1.06081e+06	4.83527e+06	1.35569e+07	1.28024e+07	3.33369e+06
Drug Naive	222050	428715	1.4868e+07	4.316e+07	5.30363e+06	285842	1.62393e+07	8.63606e+06	104576	2.90146e+06
Drug Naive	1.3935e+06	2.14718e+07	1.74203e+06	4.48373e+07	1.70262e+06	6.23109e+06	2.50429e+06	24608839	1.88496e+07	6.47319e+06
Drug Naive	984952	438112	2.56449e+07	4.5825e+07	1.04012e+07	1.1445e+07	3.08715e+07	1.1039e+07	1.52933e+07	3.83013e+07
Drug Naive	7.53371e+06	390635	2.20598e+07	3.8435e+07	1.09445e+07	569622	1.94798e+07	4.55688e+06	75520.6	1.02674e+07
Drug Naive	1.09228e+06	4.22808e+06	2.23903e+07	3.74545e+07	8.10585e+06	1.313e+06	3.07209e+07	2.37775e+07	1.57694e+07	9.41244e+06
Drug Naive	3.39639e+06	2.29823e+07	2.27453e+07	3.03139e+07	9.19885e+06	777563	2.76606e+07	1.01462e+07	185263	1.86587e+07
Drug Naive	1.96573e+06	1.28228e+06	3.63366e+06	4.71794e+07	1.39614e+06	344978	5.38687e+06	1.77771e+06	1.6838e+07	2.76785e+06
Drug Naive	224003	2.79671e+06	1.57905e+06	3.61486e+07	983908	892334	3.04847e+06	3.09288e+07	147546	2.47581e+06
Drug Naive	203171	233288	2.54227e+06	4.05357e+07	663162	404291	4.12848e+06	8.03843e+06	1.53669e+07	4.80304e+06

## Sheet: Figure 4
Medicated PD vs. Control				Drug Naïve PD vs. Control
m.z	p.value	t.stat		m.z	p.value	t.score
1782.25	0.666923	0.185952		514.915	2.61e-05	19.5009
1724.21	0.518175	0.419491		404.396	3.96e-05	18.552
1840.3	0.805661	0.0607426		404.336	5.95e-05	17.6323
1956.38	0.589984	0.291613		383.975	6.17e-05	17.552
1666.17	0.310126	1.0371		503.931	0.000102008	16.4278
1826.28	0.520795	0.414254		477.963	0.000162362	15.4029
1768.24	0.430847	0.623883		757.472	0.000175863	15.228
898.166	0.186735	1.75914		384.443	0.000194965	15.0028
1654.41	0.0372432	4.41698		375.305	0.00020312	14.9135
1051.27	0.195094	1.69372		750.999	0.000267279	14.3177
1710.2	0.296288	1.09842		648.949	0.000280934	14.21
1928.35	0.612355	0.257831		670.476	0.000287857	14.1575
1870.31	0.549427	0.35996		172.17	0.00030248	14.0506
976.187	0.294527	1.10649		606.772	0.000307413	14.0157
1022.24	0.154525	2.04748		838.061	0.000323642	13.905
1812.26	0.448136	0.578374		82.9423	0.000327919	13.8768
233.676	0.136711	2.23836		517.942	0.000352626	13.7207
1492.04	0.232617	1.4363		560.891	0.000379032	13.5659
1594.11	0.239128	1.39674		465.01	0.000379114	13.5655
987.205	0.200154	1.6557		425.302	0.000379872	13.5612
1065.29	0.154807	2.04466		938.128	0.00038128	13.5533
1972.38	0.663735	0.189764		493.459	0.000384239	13.5367
1754.22	0.238893	1.39815		408.024	0.000427849	13.3069
1087.3	0.148011	2.11423		362.426	0.000474434	13.0866
1434	0.24385	1.36887		189.096	0.000508443	12.9395
972.202	0.194066	1.70158		794.033	0.000511619	12.9262
773.792	0.734174	0.11574		200.201	0.000531393	12.8458
470.851	0.0849297	3.00733		445.04	0.000544642	12.7935
62.0562	0.233241	1.43245		926.124	0.000550097	12.7724
817.826	0.642227	0.216712		395.948	0.000550226	12.7719
327.453	0.673157	0.178628		816.043	0.000571742	12.6907
331.489	0.989624	0.00016969		360.311	0.00057999	12.6604
1370.38	0.301791	1.0736		547.963	0.000600672	12.5863
350.94	0.0296804	4.81863		643.456	0.000617696	12.5272
1598.35	0.0574961	3.66387		646.955	0.000625821	12.4996
1550.09	0.194205	1.70052		486.913	0.000627827	12.4929
439.823	0.15651	2.02777		947.652	0.000645603	12.434
143.01	0.204654	1.62284		804.094	0.000651863	12.4136
270.365	0.774436	0.0824215		416.888	0.000657831	12.3944
304.442	0.455309	0.560287		650.798	0.000685476	12.3077
685.726	0.898904	0.0161951		897.141	0.00069515	12.2782
368.582	0.00165425	10.2649		507.363	0.000700318	12.2626
711.386	0.0688247	3.3586		925.762	0.000717863	12.2105
330.528	0.873216	0.0255506		919.156	0.000726438	12.1856
336.111	0.537055	0.382772		264.913	0.000728669	12.1791
1612.35	0.0303891	4.77664		933.569	0.00074041	12.1455
950.189	0.340338	0.914933		145.072	0.000746014	12.1297
1606.15	0.20854	1.59514		694.824	0.000754307	12.1065
873.947	0.156067	2.03215		574.989	0.000768645	12.067
1674.47	0.0955424	2.81351		453.026	0.000832398	11.9
360.462	0.853301	0.0343082		548.377	0.000840997	11.8785
388.393	0.600376	0.275591		1035.22	0.000857046	11.8389
1496.13	0.53943	0.378319		523.385	0.000869794	11.808
278.014	0.577107	0.312289		318.042	0.000907086	11.7203
197.226	0.00717031	7.43073		677.974	0.000913994	11.7045
328.946	0.0647939	3.46057		606.986	0.000937674	11.6511
1698.47	0.0313843	4.71939		982.161	0.000947075	11.6303
1626.37	0.0710994	3.30386		420.992	0.00096061	11.6007
431.178	0.0706606	3.31427		384.543	0.000963885	11.5936
1490.07	0.139662	2.20485		700.003	0.000991777	11.5342
1373.98	0.330401	0.953465		328.946	0.000998818	11.5195
802.909	0.655773	0.19949		370.367	0.00100748	11.5015
284.421	0.437221	0.606782		99.1149	0.00101442	11.4872
772.273	0.626043	0.23844		346.932	0.00102504	11.4655
355.437	0.216957	1.53721		434.892	0.00105176	11.412
340.394	0.0103531	6.74097		436.32	0.00106709	11.3819
326.378	0.0765443	3.1802		1133.6	0.00108573	11.346
358.427	0.295042	1.10412		114.009	0.00108667	11.3442
368.424	0.00295305	9.13083		1011.17	0.00111111	11.298
494.635	0.793303	0.0689002		874.129	0.00112138	11.2789
1686.47	0.11136	2.56474		1010.21	0.00114091	11.2431
360.416	0.625768	0.238821		1033.18	0.00114841	11.2295
72.0827	0.570433	0.323372		306.238	0.00116822	11.1941
328.356	0.00639377	7.64777		364.937	0.00117054	11.19
183.211	0.679974	0.170815		252.268	0.00119023	11.1554
847.293	0.659953	0.194348		149.096	0.00120201	11.135
368.484	0.00563499	7.8879		384.384	0.00125862	11.0398
1315.94	0.335739	0.932574		882.084	0.00128275	11.0006
757.845	0.195506	1.69057		777.049	0.00130177	10.9702
1548.1	0.17109	1.89132		359.255	0.00132105	10.9398
304.3	0.289714	1.12887		418.988	0.00134033	10.9099
355.437	0.447363	0.580351		646.541	0.00135473	10.8879
452.518	0.996979	1.44e-05		386.327	0.00136037	10.8793
515.579	0.330914	0.951435		903.611	0.00136505	10.8722
388.453	0.594952	0.283881		343.985	0.00139662	10.8251
550.702	0.539122	0.378895		354.373	0.00140868	10.8074
930.152	0.176944	1.84027		886.125	0.00141583	10.797
823.513	0.0420344	4.20498		342.248	0.00143244	10.7729
480.619	0.729709	0.119822		489.013	0.00144421	10.7561
405.204	0.721399	0.127632		143.015	0.00145279	10.7439
536.165	0.532919	0.390616		567.829	0.0014835	10.7009
327.444	0.0993775	2.74923		547.881	0.0015022	10.6751
825.875	0.392393	0.735724		338.258	0.00151209	10.6616
256.3	0.746225	0.105115		507.309	0.00155404	10.6054
416.424	0.601962	0.273196		322.977	0.00157233	10.5814
148.06	0.00540728	7.96652		527.956	0.0015805	10.5707
143.01	0.253727	1.31266		440.975	0.00158157	10.5694
327.401	0.157345	2.01957		677.993	0.0015939	10.5534
845.498	0.0624903	3.52196		360.465	0.00159766	10.5486
284.331	0.742208	0.108594		194.214	0.00160156	10.5436
308.331	0.0865775	2.97555		1005.71	0.00160645	10.5373
815.895	0.116593	2.49098		382.404	0.00161743	10.5234
298.347	0.41845	0.658265		434.393	0.00162191	10.5177
788.894	0.710606	0.138193		1022.74	0.00162484	10.514
564.644	0.663417	0.190148		932.173	0.00163612	10.4998
947.262	0.24122	1.38431		765.056	0.0016799	10.4457
221.085	0.772819	0.083641		873.087	0.0017022	10.4187
284.382	0.471844	0.520264		839.472	0.00170976	10.4096
1216.39	0.632574	0.229518		144.078	0.00172677	10.3893
103.037	0.239033	1.39731		699.429	0.00174056	10.3731
148.061	0.181216	1.80424		369.024	0.00176313	10.3467
628.374	0.166339	1.93426		396.419	0.00179899	10.3056
228.269	0.396404	0.72332		242.248	0.00182562	10.2755
1083.77	0.145811	2.13753		893.094	0.0018572	10.2405
920.31	0.675185	0.176282		807.072	0.00186651	10.2303
327.254	0.00705782	7.46062		1048.25	0.00186659	10.2302
327.401	0.374472	0.793463		636.353	0.00187508	10.2209
510.89	0.476291	0.509885		419.032	0.00193579	10.1559
298.347	0.74254	0.108303		883.14	0.00194671	10.1445
783.861	0.786556	0.0735862		141.075	0.00195666	10.1341
329.28	0.646784	0.210822		1054.23	0.00196601	10.1244
270.316	0.820648	0.0515777		1049.83	0.00198974	10.0999
699.915	0.975632	0.000936098		912.051	0.00199734	10.0921
804.91	0.816522	0.0540215		219.169	0.0020355	10.0536
355.284	0.0354491	4.50391		685.98	0.00212574	9.96537
336.208	0.41642	0.664042		752.875	0.00216986	9.92363
412.187	0.0206948	5.46664		662.944	0.0021886	9.90617
355.285	0.0785158	3.13776		366.963	0.00219213	9.90289
209.19	0.24749	1.34783		194.519	0.00221663	9.88033
369.541	0.587275	0.295886		238.04	0.00223243	9.86591
272.393	0.38775	0.750319		1073.6	0.00223959	9.85942
135.044	0.0128197	6.34393		262.195	0.00224005	9.859
1142.37	0.662156	0.19167		161.971	0.00224099	9.85815
807.072	0.116502	2.49224		190.121	0.00226011	9.84091
611.856	0.0982846	2.76726		108.961	0.00226099	9.84012
1290.4	0.639247	0.220617		132.134	0.00226654	9.83515
566.621	0.447892	0.578999		299.199	0.00227822	9.82473
617.668	0.286787	1.14271		404.501	0.00230453	9.80144
524.677	0.159959	1.99421		695.191	0.00231122	9.79556
637.31	0.0470039	4.01064		205.997	0.00231534	9.79196
335.151	0.561634	0.338379		722.01	0.00232383	9.78454
573.632	0.335669	0.932847		525.369	0.00233542	9.77446
1075.31	0.638781	0.221233		147.05	0.00234627	9.76506
411.172	0.560005	0.341207		442.918	0.00235836	9.75465
550.704	0.488276	0.482687		328.988	0.00235939	9.75377
173.152	0.844511	0.0385984		152.144	0.00236884	9.74567
423.32	0.647945	0.209338		175.135	0.00244579	9.68096
371.279	0.596396	0.281659		831.087	0.00247004	9.661
242.284	0.059843	3.59559		523.328	0.00249029	9.64449
1364.42	0.637456	0.222986		809.076	0.00249184	9.64324
207.102	0.0315368	4.71078		392.944	0.00250191	9.63508
550.628	0.84935	0.036204		1177.66	0.00253108	9.61165
315.195	0.114784	2.51606		578.388	0.00254892	9.59746
214.043	0.599168	0.277423		670.476	0.00255624	9.59166
383.474	0.535685	0.385359		198.994	0.0026165	9.54462
731.486	0.554485	0.350909		183.001	0.00261883	9.54282
550.703	0.557893	0.344897		744.042	0.00263283	9.53206
1365.42	0.641462	0.217711		422.971	0.00269045	9.48838
298.347	0.827575	0.0476073		1101.9	0.00276409	9.43396
1068.35	0.69447	0.15488		82.0114	0.00276667	9.43207
327.253	0.123094	2.40432		410.99	0.0027752	9.42587
199.168	0.578495	0.310016		426.427	0.00277586	9.42539
994.329	0.688059	0.161816		1217.83	0.0027889	9.41595
550.702	0.591866	0.288668		339.006	0.00279379	9.41242
578.659	0.661718	0.192201		1133.64	0.00281651	9.39611
941.723	0.701839	0.147123		166.127	0.00282563	9.38961
799.857	0.379947	0.775414		563.367	0.00283735	9.38127
233.118	0.00770772	7.29432		476.07	0.00285444	9.36918
184.074	0.851327	0.0352488		919.559	0.00287385	9.35555
550.748	0.46116	0.545863		799.904	0.00288184	9.34996
550.822	0.898899	0.0161966		494.301	0.00291372	9.32783
397.414	0.778272	0.0795663		626.651	0.0029426	9.308
550.704	0.992762	8.26e-05		463.282	0.00294841	9.30403
808.696	0.654772	0.200733		930.152	0.00295244	9.30129
1182.95	0.825863	0.0485729		99.0275	0.00297797	9.28399
522.714	0.325601	0.972636		712.908	0.00298176	9.28142
576.581	0.759639	0.0939485		954.176	0.0029983	9.27032
480.55	0.893709	0.0179125		842.095	0.00301561	9.25875
311.165	0.00115054	10.9841		204.153	0.00305687	9.23146
544.65	0.404517	0.698772		233.175	0.0030615	9.22842
985.752	0.767487	0.0877321		910.164	0.00307364	9.22047
788.894	0.17261	1.87788		362.326	0.00307738	9.21804
536.612	0.77276	0.0836858		233.676	0.00308171	9.21521
355.285	0.00340429	8.85528		787.478	0.00310007	9.20329
232.076	0.00559036	7.90305		969.67	0.0031028	9.20152
816.925	0.879601	0.0230224		511.872	0.00310352	9.20106
200.238	0.540485	0.376352		1028.72	0.00312095	9.18982
1029.78	0.87669	0.0241584		1041.23	0.00313787	9.17897
550.749	0.582029	0.304277		257.007	0.00314418	9.17494
1145.86	0.791269	0.0702952		530.873	0.00315854	9.1658
296.331	0.993509	6.64e-05		831.505	0.00318029	9.15204
633.546	0.273946	1.20564		168.124	0.00319456	9.14307
396.419	0.0508256	3.87553		504.274	0.00320507	9.13648
369.384	0.615153	0.253791		262.191	0.00320527	9.13636
369.125	0.684196	0.166081		336.246	0.00322646	9.12315
161.096	0.0128445	6.34037		889.646	0.00323677	9.11676
467.317	0.264165	1.25612		389.006	0.00324857	9.10947
521.383	0.692346	0.157158		225.028	0.00325409	9.10607
977.725	0.397364	0.720377		1327.93	0.0032572	9.10416
368.389	0.0579893	3.64927		765.986	0.00325747	9.10399
298.4	0.713386	0.135426		1283.91	0.00326207	9.10116
554.398	0.343985	0.901171		99.0626	0.00330332	9.076
511.342	0.314003	1.02056		883.496	0.00330706	9.07373
127.147	0.729833	0.119708		707.015	0.00332319	9.06399
272.345	0.713487	0.135327		556.906	0.00335633	9.04412
610.781	0.073076	3.25782		679.492	0.00335663	9.04395
420.335	0.83273	0.0447609		619.949	0.00338334	9.02809
692.837	0.00754374	7.33487		108.084	0.00338841	9.02509
102.054	0.0515144	3.85234		853.098	0.00341285	9.01072
292.133	0.0145194	6.11416		743.454	0.00343661	8.99685
176.062	0.00703877	7.46574		145.122	0.00344099	8.9943
221.085	0.958635	0.00269915		194.327	0.0034421	8.99365
550.703	0.663862	0.189611		117.09	0.00348399	8.96947
204.081	0.0776336	3.15661		194.14	0.00349402	8.96373
488.398	0.511246	0.433569		560.902	0.00351755	8.95032
606.69	0.701153	0.147836		159.086	0.00353024	8.94312
251.047	0.471809	0.520347		849.191	0.00353352	8.94127
369.442	0.620335	0.246412		184.117	0.00359602	8.90626
327.255	0.271494	1.21808		591.975	0.00361413	8.89623
299.223	0.299761	1.08268		870.578	0.0036166	8.89487
1014.79	0.619043	0.248239		984.717	0.0036188	8.89365
509.323	0.503303	0.45012		278.951	0.00364558	8.87894
309.237	0.728777	0.120684		395.268	0.00365273	8.87502
565.408	0.622571	0.24327		255.185	0.00366209	8.86992
748.558	0.0977117	2.77681		168.106	0.00367411	8.86339
576.573	0.0554875	3.72471		157.122	0.00369912	8.84986
312.416	0.260574	1.27525		1182.92	0.00371316	8.8423
548.612	0.631466	0.231017		353.217	0.00372833	8.83417
916.826	0.0532415	3.79561		573.35	0.00374448	8.82556
451.45	0.172447	1.8793		708.846	0.003762	8.81625
664.837	0.219609	1.51951		967.147	0.0037716	8.81117
931.734	0.123312	2.4015		68.9357	0.00378331	8.80499
520.58	0.967417	0.00167414		397.242	0.00378455	8.80434
281.051	0.856924	0.0326162		407.424	0.00378749	8.80279
718.595	0.697479	0.151685		321.242	0.00378901	8.80199
312.363	0.413561	0.67225		992.871	0.00378927	8.80185
318.3	0.244994	1.36221		1131.32	0.00380679	8.79267
149.044	0.852809	0.0345415		331.204	0.00381301	8.78941
463.335	0.218876	1.52438		1177.63	0.00382729	8.78197
679.488	0.0146285	6.10038		356.352	0.0038286	8.78128
228.088	0.524085	0.407741		773.065	0.00384891	8.77075
522.67	0.858385	0.0319463		416.336	0.00385012	8.77012
149.044	0.374796	0.792385		875.532	0.00387672	8.75641
529.438	0.891138	0.0187952		384.04	0.00388342	8.75297
383.294	0.209002	1.59189		198.025	0.00388758	8.75084
522.597	0.875754	0.0245295		590.63	0.0039201	8.73427
1333.73	0.977921	0.000768485		747.871	0.00392476	8.7319
543.415	0.236311	1.41369		130.999	0.00392892	8.72979
549.42	0.401541	0.707692		491.378	0.00394942	8.71943
543.454	0.977641	0.000788121		416.503	0.0039856	8.7013
636.591	0.124116	2.39117		602.512	0.00399294	8.69764
646.541	0.0293537	4.83835		697.476	0.00401254	8.6879
473.398	0.0185021	5.67018		853.469	0.00401601	8.68618
289.242	0.94285	0.00515632		265.165	0.004019	8.6847
383.282	0.977182	0.000820774		59.045	0.00403856	8.67505
546.596	0.880411	0.0227115		567.353	0.00404574	8.67152
299.227	0.351254	0.874324		559.554	0.00405194	8.66847
226.253	0.532351	0.391701		545.817	0.00405274	8.66808
506.306	0.716718	0.132154		375.23	0.00405645	8.66626
494.566	0.727557	0.121819		516.315	0.00408038	8.65457
383.317	0.423459	0.64419		115.074	0.0040975	8.64625
521.385	0.45391	0.563779		273.224	0.00409871	8.64567
475.298	0.738564	0.111803		243.152	0.0041113	8.63957
375.305	0.0629723	3.50891		518.283	0.00411132	8.63956
508.581	0.706076	0.142767		704.845	0.00413967	8.62591
638.607	0.0199048	5.53726		142.052	0.00415165	8.62017
606.543	0.163001	1.96529		560.341	0.00419222	8.60086
73.0616	0.806167	0.0604198		166.994	0.0042216	8.587
337.275	0.906118	0.0139557		1124.82	0.00424529	8.5759
664.621	0.0856383	2.99358		485.297	0.00426297	8.56765
213.164	0.13379	2.27235		751.038	0.00427981	8.55983
738.509	0.00675746	7.54291		488.299	0.00428486	8.55749
338.304	0.133421	2.27669		309.192	0.00431396	8.54406
481.286	0.623781	0.241579		1085.75	0.00432302	8.5399
241.16	0.180472	1.81044		101.043	0.00432571	8.53867
399.361	0.885286	0.0208849		441.269	0.00433372	8.535
157.101	0.187928	1.74959		571.401	0.00433731	8.53336
436.32	0.261129	1.27228		670.985	0.00439682	8.50635
305.243	0.480614	0.499944		358.297	0.00441242	8.49933
666.851	0.115181	2.51051		211.082	0.00442777	8.49245
469.335	0.836792	0.0425823		221.139	0.00442904	8.49188
466.534	0.640477	0.219001		347.279	0.00443228	8.49043
487.316	0.818285	0.05297		664.555	0.00444264	8.4858
545.469	0.193071	1.70924		1057.72	0.00444811	8.48337
635.465	0.0209206	5.44698		182.963	0.00444921	8.48288
267.23	0.952096	0.00362102		1139.81	0.00444925	8.48286
381.35	0.958589	0.00270514		1101.75	0.00445917	8.47845
393.351	0.78233	0.0766051		360.359	0.00449573	8.46228
341.32	0.758555	0.0948251		270.976	0.00449602	8.46215
446.346	0.816019	0.054324		1013.7	0.00451828	8.45237
159.117	0.769992	0.0857972		470.926	0.00452806	8.44809
493.411	0.0267566	5.00379		349.259	0.00456043	8.43399
716.51	0.619124	0.248124		538.327	0.00458819	8.42198
720.541	0.0205465	5.47968		730.596	0.00461411	8.41083
656.521	0.132897	2.2829		796.896	0.00461716	8.40953
81.0674	0.514293	0.427337		738.87	0.00463354	8.40253
776.6	0.298154	1.08994		724.912	0.00463762	8.40078
790.619	0.854439	0.0337719		155.179	0.00470803	8.37099
495.37	0.375374	0.790463		154.036	0.00474282	8.35644
326.305	0.823505	0.0499195		680.378	0.0047873	8.33799
597.418	0.748588	0.103098		998.232	0.0048102	8.32856
499.372	0.899042	0.0161506		90.9745	0.00482514	8.32244
764.568	0.0425364	4.18427		686.48	0.00483275	8.31933
736.539	0.0592162	3.61354		941.621	0.00483899	8.31678
836.621	0.146269	2.13265		472.287	0.00485045	8.31211
383.425	0.491225	0.476162		765.02	0.00488945	8.2963
161.133	0.334457	0.937548		658.867	0.004897	8.29325
409.349	0.325754	0.972019		1189.97	0.00493931	8.27627
81.0674	0.525816	0.404345		501.79	0.00494438	8.27425
177.163	0.745522	0.105719		525.376	0.00494728	8.27309
367.336	0.940101	0.00566521		994.215	0.00498783	8.25699
135.116	0.511991	0.432039		450.274	0.00500432	8.25048
269.227	0.858388	0.031945		380.389	0.00500459	8.25037
257.226	0.98616	0.000301887		311.013	0.00505661	8.22998
369.353	0.839591	0.0411141		657.463	0.00506508	8.22668
949.2	0.150339	2.09		505.333	0.00509819	8.21384
1041.23	0.206516	1.60949		741.502	0.00511051	8.20909
278.898	0.879559	0.0230386		737.029	0.00511522	8.20727
1660.46	0.154951	2.04323		607.471	0.00518633	8.18007
550.703	0.75747	0.0957072		598.51	0.00519524	8.17669
161.06	0.199957	1.65716		199.126	0.00525176	8.15538
1638.14	0.249866	1.3343		941.517	0.00529767	8.13825
607.527	0.391406	0.738807		1051.27	0.00529984	8.13745
149.045	0.672707	0.17915		229.152	0.00532892	8.12668
719.599	0.648916	0.2081		670.509	0.00532962	8.12642
617.402	0.271109	1.22004		88.0736	0.00538748	8.10518
342.299	0.303787	1.06474		261.121	0.00550062	8.06432
312.325	0.608125	0.264016		730.506	0.0055042	8.06304
250.253	0.188992	1.74114		709.088	0.00551803	8.05811
576.499	0.0587189	3.62793		452.314	0.00558523	8.03433
576.532	0.275689	1.19688		426.009	0.00558533	8.0343
147.116	0.712663	0.136143		474.301	0.00559711	8.03016
1942.36	0.694874	0.154449		195.148	0.00561353	8.02441
496.766	0.048382	3.96061		491.429	0.00561432	8.02413
526.621	0.63312	0.228782		805.154	0.00562469	8.02051
172.17	0.082133	3.06284		337.222	0.00563854	8.01568
767.863	0.128909	2.33104		397.547	0.00566961	8.00489
226.952	0.712959	0.135849		725.502	0.00567233	8.00395
434.393	0.027863	4.93134		752.613	0.00568556	7.99938
930.842	0.175397	1.85357		490.229	0.0057164	7.98876
261.221	0.703103	0.145816		584.82	0.00576228	7.97308
392.404	0.666411	0.186561		664.467	0.00578925	7.96392
149.132	0.527425	0.401207		1041.73	0.00578987	7.96371
479.574	0.00763571	7.31202		837.729	0.00579553	7.96179
1642.4	0.0460137	4.04757		981.147	0.00580603	7.95824
388.556	0.603029	0.271592		529.325	0.00582013	7.95349
704.8	0.216455	1.54059		868.056	0.00583574	7.94823
404.259	0.016772	5.84944		296.982	0.00583926	7.94705
554.516	0.535934	0.384887		534.487	0.00592105	7.91979
1031.23	0.107871	2.61611		540.387	0.00592428	7.91872
280.011	0.563143	0.335772		428.261	0.00593617	7.91479
954.176	0.157395	2.01908		670.984	0.00595658	7.90806
312.469	0.0191736	5.60528		129.039	0.00597407	7.90232
324.362	0.797783	0.0658793		1145.92	0.00598837	7.89764
515.423	0.623392	0.242123		582.354	0.00602965	7.88418
249.222	0.878544	0.0234319		551.372	0.0060542	7.87623
171.08	0.189842	1.73442		752.747	0.00605541	7.87584
215.139	0.331652	0.948526		412.414	0.00607549	7.86935
647.46	0.0966808	2.79414		397.255	0.00608134	7.86747
105.032	0.0555253	3.72354		811.714	0.00610607	7.85953
816.712	0.101648	2.71245		122.044	0.00611225	7.85755
526.516	0.563497	0.335164		538.902	0.00611255	7.85745
159.117	0.969349	0.00148141		1277.94	0.00613142	7.85142
1586.33	0.0543311	3.76082		620.44	0.00613688	7.84968
570.4	0.976038	0.000905159		86.9906	0.00616922	7.83939
1986.39	0.735883	0.114199		708.493	0.00623316	7.81922
483.787	0.71089	0.137908		124.024	0.00623619	7.81827
919.104	0.0363978	4.45738		169.195	0.00625109	7.81361
753.81	0.160419	1.9898		800.726	0.00628587	7.80276
145.122	0.225108	1.48362		997.7	0.00630132	7.79796
1740.52	0.0281968	4.91007		253.289	0.00630494	7.79684
610.656	0.131769	2.29635		361.255	0.00631896	7.79249
275.274	0.912364	0.0121533		671.464	0.00634364	7.78488
641.692	0.892816	0.0182167		316.967	0.00637089	7.7765
809.895	0.324205	0.978285		259.052	0.00638032	7.77361
317.21	0.0941887	2.83688		939.176	0.00639811	7.76817
886.125	0.119219	2.45534		1001.53	0.00643244	7.75772
566.39	0.940622	0.00556705		83.0317	0.0064676	7.74707
579.484	0.332359	0.945748		642.455	0.00647026	7.74627
722.605	0.154612	2.04661		581.888	0.00647518	7.74478
358.523	0.214143	1.55628		382.464	0.00647846	7.74379
778.75	0.148092	2.11337		341.341	0.00648419	7.74207
313.273	0.24221	1.37847		110.008	0.00651568	7.73261
635.468	0.495511	0.466799		68.9789	0.00658045	7.7133
703.414	0.88865	0.01967		860.775	0.00663093	7.69839
550.748	0.684931	0.165264		406.248	0.00664821	7.69331
519.512	0.228353	1.46294		562.52	0.00669698	7.67906
761.593	0.786642	0.0735251		831.108	0.00670882	7.67561
1438.44	0.645607	0.212334		948.717	0.00672948	7.66962
666.727	0.0332311	4.61804		752.519	0.00678247	7.65433
143.085	0.193013	1.70969		686.57	0.00680834	7.64691
109.1	0.453857	0.563913		343.228	0.00681369	7.64538
721.728	0.167942	1.91962		127.147	0.00681384	7.64534
639.821	0.0105519	6.70549		276.156	0.00684317	7.63697
219.211	0.650116	0.206577		943.571	0.0068616	7.63173
752.656	0.0658976	3.43198		101.058	0.00688084	7.62627
419.326	0.91457	0.0115467		356.409	0.00694423	7.60841
620.704	0.318261	1.0027		293.198	0.00695001	7.60679
340.45	0.0127114	6.35963		1041.86	0.00696245	7.60331
372.306	0.138969	2.21264		738.726	0.00703192	7.58398
883.14	0.123187	2.40312		799.712	0.00704004	7.58174
199.113	0.205019	1.62021		501.308	0.00706219	7.57562
191.106	0.515394	0.425101		591.359	0.00707795	7.57128
994.215	0.219084	1.523		959.654	0.00717302	7.54533
542.564	0.434753	0.613356		635.386	0.00718026	7.54337
552.378	0.822051	0.0507596		373.873	0.00719285	7.53996
821.661	0.0417833	4.21544		367.271	0.00720599	7.53641
1898.34	0.63352	0.228243		643.041	0.0072253	7.53121
202.939	0.277872	1.186		374.938	0.00724833	7.52502
1574.34	0.0338267	4.58662		976.187	0.007299	7.51148
820.63	0.268594	1.23298		802.774	0.00730667	7.50944
375.346	0.847813	0.0369562		368.424	0.00730667	7.50944
450.329	0.594198	0.285045		551.066	0.00731219	7.50797
1055.93	0.164696	1.94944		590.925	0.00736655	7.49358
786.604	0.916917	0.0109186		948.841	0.00744725	7.47242
912.051	0.0049803	8.12361		580.457	0.00748921	7.46151
831.087	0.175663	1.85128		368.389	0.0075519	7.44533
453.219	0.622645	0.243166		298.168	0.00757311	7.43989
59.045	0.295507	1.10199		496.766	0.00757426	7.4396
250.019	0.810527	0.0576799		679.412	0.00765267	7.41962
649.482	0.00349814	8.8027		183.071	0.00769845	7.40805
774.878	0.689799	0.159917		261.221	0.00771494	7.4039
786.718	0.233228	1.43253		286.025	0.007765	7.39136
734.663	0.504048	0.448548		1032.71	0.00778018	7.38757
163.148	0.46485	0.536915		811.491	0.00782883	7.37549
281.051	0.676848	0.174372		426.429	0.00782936	7.37536
522.399	0.837764	0.0420691		581.661	0.00783384	7.37425
746.847	0.869493	0.0270874		921.165	0.0078553	7.36895
850.778	0.903463	0.0147603		379.29	0.00786741	7.36597
610.576	0.0588688	3.62358		908.554	0.00789656	7.3588
326.433	0.497589	0.462307		579.176	0.00789775	7.35851
646.54	0.676942	0.174265		1087.3	0.0079129	7.3548
174.058	0.62166	0.244547		440.444	0.00791689	7.35382
533.528	0.101957	2.70751		268.948	0.00793479	7.34945
219.211	0.678637	0.172332		150.112	0.00797538	7.33957
552.868	0.970352	0.00138599		209.19	0.00799463	7.3349
944.857	0.0741927	3.2324		99.0097	0.00801595	7.32974
419.436	0.618701	0.248723		590.749	0.00802521	7.32751
1646.44	0.100958	2.72353		188.962	0.00803948	7.32407
221.085	0.910167	0.0127729		102.053	0.00808934	7.3121
425.302	0.0703396	3.32193		1454.04	0.00822372	7.28023
700.484	0.61605	0.252504		708.714	0.00825137	7.27374
129.069	0.390095	0.742916		202.998	0.00825647	7.27255
811.779	0.029886	4.80635		501.961	0.00829007	7.26469
944.167	0.0890581	2.92893		904.691	0.00830593	7.261
794.761	0.544196	0.369489		393.316	0.00832561	7.25642
855.129	0.340872	0.912903		887.776	0.00835088	7.25056
795.876	0.192152	1.71635		218.988	0.00838136	7.24352
414.381	0.0109553	6.63561		1205.77	0.0084017	7.23884
606.539	0.531121	0.39406		138.971	0.0084433	7.2293
493.497	0.157615	2.01693		133.087	0.00849529	7.21744
1048.25	0.190003	1.73315		715.025	0.00852945	7.20969
1131.32	0.159833	1.99542		992.897	0.0086281	7.18749
441.336	0.124987	2.38005		416.397	0.00865249	7.18204
366.963	0.015386	6.00756		437.344	0.00867129	7.17786
379.334	0.449016	0.576132		102.066	0.00869152	7.17336
720.736	0.756847	0.0962159		767.464	0.00871467	7.16823
383.332	0.687636	0.16228		264.038	0.00874953	7.16053
229.195	0.63059	0.232207		1093.97	0.00875408	7.15953
776.694	0.228639	1.46114		379.288	0.00877474	7.15498
690.645	0.964563	0.00198042		217.017	0.00877804	7.15425
479.443	0.192301	1.7152		384.235	0.0087888	7.15189
627.45	0.519401	0.417033		398.039	0.0088283	7.14324
76.0364	0.2053	1.61819		356.145	0.00886928	7.13432
295.216	0.818888	0.0526129		327.255	0.00891291	7.12485
477.344	0.251393	1.32569		243.02	0.00892456	7.12234
326.378	0.491668	0.475188		1044.26	0.00894072	7.11885
1630.41	0.0521429	3.83146		1638.14	0.00894653	7.1176
1512.46	0.667444	0.185332		511.342	0.00895103	7.11663
279.283	0.732684	0.117094		1216.79	0.00896431	7.11377
493.848	0.0411269	4.2431		622.326	0.00897485	7.11151
115.074	0.377648	0.782946		1070.75	0.00898567	7.10919
905.252	0.446247	0.583213		273.966	0.00903322	7.09902
277.159	0.077621	3.15688		309.229	0.00903903	7.09778
500.407	0.9946	4.6e-05		257.247	0.00910612	7.08354
1672.45	0.0370877	4.42434		194.252	0.009111	7.08251
275.164	0.880626	0.0226291		1031.23	0.00912072	7.08046
466.602	0.601169	0.274392		925.642	0.00912128	7.08034
330.485	0.413784	0.671605		449.557	0.00912386	7.07979
1662.47	0.14415	2.1554		128.019	0.00914765	7.07478
751.834	0.436054	0.609886		502.497	0.00920594	7.06255
412.414	0.0172673	5.79622		138.955	0.00924591	7.05421
921.165	0.125066	2.37905		576.916	0.00926511	7.05022
516.25	0.7961	0.067006		562.805	0.00926581	7.05008
358.368	0.345287	0.896306		921.166	0.00929347	7.04434
893.866	0.0522237	3.8288		562.399	0.00935512	7.03162
1067.92	0.0710195	3.30575		73.0616	0.00941499	7.01935
839.744	0.617129	0.250961		982.701	0.00943499	7.01527
1380.04	0.484291	0.491607		194.182	0.00943894	7.01447
604.563	0.662349	0.191437		499.359	0.00949879	7.00232
329.271	0.711373	0.137426		264.317	0.00950102	7.00187
209.19	0.244077	1.36755		606.424	0.00952558	6.9969
482.585	0.0489982	3.93874		804.548	0.00955648	6.99068
455.349	0.75414	0.0984426		379.291	0.00960365	6.98122
438.34	0.818083	0.0530901		1372.24	0.00963616	6.97473
96.9199	0.309134	1.04138		124.08	0.00965704	6.97057
547.544	0.151255	2.08057		117.038	0.00969725	6.96259
686.442	0.699816	0.14923		555.893	0.00979389	6.94355
330.393	0.348384	0.884832		146.107	0.0098061	6.94116
867.844	0.0251552	5.11446		183.211	0.00981452	6.93951
280.264	0.893692	0.0179184		849.068	0.00985533	6.93154
204.153	0.265555	1.24881		606.543	0.00986661	6.92935
397.342	0.250371	1.33145		611.856	0.00987884	6.92697
308.965	0.733542	0.116314		250.253	0.0099212	6.91876
1644.42	0.0882563	2.94384		777.675	0.00992235	6.91854
939.176	0.284361	1.15432		604.915	0.0099272	6.9176
928.823	0.248614	1.34141		1182.82	0.0100153	6.90065
350.987	0.307589	1.04807		449.449	0.0100588	6.89234
801.573	0.672621	0.17925		816.759	0.0101077	6.88304
922.731	0.597146	0.280508		871.575	0.0101207	6.88057
694.852	0.00341024	8.8519		1055.19	0.0101603	6.8731
477.411	0.247682	1.34673		621.52	0.0101611	6.87294
284.178	0.710767	0.138031		554.534	0.0101701	6.87124
1438.08	0.51052	0.435063		349.184	0.0101988	6.86585
399.251	0.059509	3.60513		493.848	0.010227	6.86055
566.873	0.125341	2.37555		864.526	0.0102301	6.85997
934.997	0.00703172	7.46763		480.28	0.0102509	6.85608
912.825	0.255599	1.30231		796.642	0.0102589	6.85458
942.842	0.280547	1.17283		406.025	0.0102712	6.8523
254.951	0.186564	1.76051		340.209	0.0103055	6.8459
380.423	0.433465	0.616812		110.092	0.0103205	6.84312
592.673	0.377014	0.785037		350.94	0.0103665	6.83461
161.132	0.86266	0.0300276		560.502	0.010381	6.83193
916.835	0.0105495	6.70592		972.202	0.0104007	6.8283
666.637	0.0140479	6.17497		796.546	0.0104629	6.81688
227.143	0.181531	1.80162		457.229	0.0105239	6.80576
844.739	0.0219618	5.35907		156.965	0.0105938	6.79309
482.296	0.416	0.665242		368.484	0.0106326	6.7861
545.524	0.239094	1.39694		333.765	0.0106896	6.77588
135.116	0.179817	1.81593		642.664	0.010708	6.77259
400.542	0.220273	1.51512		708.802	0.0107221	6.77008
762.56	0.513097	0.429775		554.978	0.0107649	6.76246
201.164	0.238765	1.39891		177.164	0.0107703	6.76149
415.358	0.651516	0.204809		736.994	0.0108338	6.75026
392.748	0.213011	1.56403		944.167	0.010837	6.7497
535.544	0.160864	1.98554		287.046	0.0108461	6.74809
368.391	0.347293	0.888859		318.04	0.0108566	6.74623
481.304	0.276511	1.19277		1550.09	0.0108651	6.74474
326.342	0.166554	1.93229		340.394	0.0108671	6.74439
501.79	0.0375909	4.40065		620.646	0.0108887	6.74059
863.712	0.0270139	4.98667		196.987	0.0109383	6.73192
166.127	0.375149	0.791213		121.1	0.0109925	6.72247
781.634	0.0811701	3.08243		438.464	0.0110121	6.71907
605.622	0.430107	0.625893		900.141	0.0110128	6.71894
658.946	0.492573	0.473201		215.129	0.0110185	6.71795
1075.89	0.0663331	3.42084		378.283	0.0110187	6.71793
254.284	0.357709	0.851113		504.473	0.0110706	6.70895
495.456	0.612531	0.257575		368.276	0.0110956	6.70465
358.468	0.225375	1.48191		99.0787	0.0111004	6.70381
648.737	0.509144	0.437904		806.577	0.0111687	6.69212
956.857	0.216691	1.539		613.41	0.0112207	6.68325
1073.6	0.0338769	4.584		708.578	0.0112963	6.67044
301.141	0.0742329	3.23149		444.274	0.0113448	6.66227
1102.94	0.0930518	2.8568		453.384	0.0114043	6.65229
177.164	0.520555	0.41473		664.68	0.0114215	6.64941
670.984	0.204326	1.62521		259.684	0.0114457	6.64537
443.351	0.400392	0.711161		303.077	0.0114458	6.64536
292.263	0.50998	0.436177		103.074	0.0114578	6.64336
708.578	0.113772	2.53028		492.351	0.0114719	6.64102
769.857	0.205149	1.61927		724.04	0.0114977	6.63674
111.116	0.792421	0.0695031		414.381	0.0115044	6.63562
890.71	0.646243	0.211516		1724.21	0.0115333	6.63085
195.148	0.156554	2.02734		386.245	0.0115513	6.62788
521.528	0.180567	1.80965		953.674	0.011571	6.62463
1439.44	0.65325	0.202633		647.468	0.0116119	6.6179
910.164	0.174709	1.85952		1075.65	0.0116242	6.61589
273.258	0.119773	2.44793		686.828	0.0117601	6.59375
689.451	0.217537	1.53332		270.945	0.0117685	6.59238
970.873	0.288316	1.13546		80.0514	0.0117736	6.59155
794.551	0.634479	0.226955		374.032	0.0117758	6.59121
698.656	0.187274	1.75481		917.614	0.0118077	6.58606
900.141	0.117835	2.47401		277.216	0.0118421	6.58052
648.737	0.152741	2.06543		540.531	0.011854	6.5786
919.777	0.0232044	5.25971		578.513	0.0118929	6.57236
463.399	0.531779	0.392797		1014.23	0.0119033	6.57071
712.779	0.382434	0.767336		228.276	0.0119117	6.56937
265.21	0.821807	0.0509016		503.308	0.011959	6.56182
573.555	0.39416	0.730237		626.448	0.0119663	6.56066
924.763	0.942721	0.0051797		411.576	0.0119768	6.55899
926.842	0.292228	1.11712		686.698	0.0119882	6.55719
958.871	0.241342	1.38359		616.484	0.0120226	6.55174
230.371	0.56493	0.332705		590.867	0.012053	6.54692
452.392	0.240247	1.39007		1042.27	0.0120985	6.53976
62.0561	0.893652	0.0179321		130.015	0.0121153	6.53711
151.097	0.654057	0.201624		356.504	0.0121368	6.53376
620.704	0.587133	0.296111		263.186	0.012162	6.5298
813.877	0.494012	0.470058		1265.77	0.0122031	6.5234
572.455	0.898928	0.0161873		511.365	0.0122321	6.51888
317.247	0.428654	0.629856		759.679	0.0122829	6.511
785.896	0.09856	2.7627		69.0415	0.0123362	6.50277
607.41	0.00533119	7.99356		66.0154	0.0123915	6.49428
397.444	0.450996	0.57111		191.18	0.0124091	6.49158
684.65	0.754716	0.0979664		383.294	0.0124885	6.47946
368.527	0.00467237	8.24577		375.337	0.0125329	6.47273
766.621	0.665867	0.18721		1674.09	0.012577	6.46606
456.404	0.0958155	2.80884		414.26	0.0125978	6.46292
344.315	0.877153	0.0239758		730.667	0.0126342	6.45745
928.852	0.0202758	5.50373		402.558	0.0126359	6.45719
1073.88	0.0379689	4.38307		588.532	0.0126715	6.45185
781.665	0.891756	0.0185809		399.257	0.0127291	6.44324
1130.33	0.22924	1.45735		119.049	0.0127335	6.44259
923.804	0.00862249	7.08331		670.825	0.0127489	6.4403
254.285	0.0549121	3.74258		705.428	0.0127643	6.43801
1079.92	0.108244	2.61052		408.241	0.0127697	6.4372
409.382	0.329209	0.95819		727.602	0.0128257	6.42891
692.617	0.00300647	9.09603		215.129	0.0128314	6.42806
1634.43	0.150252	2.09089		755.679	0.0128592	6.42396
811.679	0.0132712	6.27994		644.441	0.0128846	6.42021
264.269	0.93424	0.00683097		213.222	0.0129676	6.40804
851.952	0.0109327	6.63945		1542.1	0.0129854	6.40544
814.794	0.473125	0.517258		328.356	0.0130179	6.40069
194.327	0.00276409	9.25935		647.68	0.0130558	6.39519
783.879	0.216096	1.54301		411.528	0.0130604	6.39452
362.222	0.253514	1.31384		780.74	0.0131568	6.38059
365.321	0.576939	0.312565		305.159	0.0131814	6.37704
682.635	0.294996	1.10433		1360.21	0.0131824	6.3769
897.787	0.0119065	6.48086		478.364	0.0132	6.37438
617.512	0.0630061	3.508		279.179	0.0132767	6.36341
969.763	0.710466	0.138333		518.493	0.0132907	6.36142
757.646	0.601196	0.274351		801.59	0.0133091	6.35879
384.443	0.00302778	9.08233		697.704	0.0133684	6.35037
311.204	0.394629	0.728788		573.353	0.0133795	6.3488
808.781	0.95919	0.00262712		150.112	0.0134653	6.3367
1099.96	0.0990981	2.75382		419.239	0.013535	6.32693
524.45	0.984013	0.000402838		70.0291	0.0135357	6.32684
724.682	0.831803	0.045266		362.222	0.0136642	6.30897
658.867	0.0369535	4.43071		948.877	0.0136831	6.30635
392.388	0.660028	0.194256		923.122	0.0137151	6.30193
726.659	0.774719	0.0822089		493.478	0.0137316	6.29966
312.325	0.030231	4.78592		534.594	0.0137385	6.29871
739.828	0.661517	0.192445		782.89	0.0137586	6.29595
684.743	0.922912	0.00939503		546.524	0.0138149	6.28822
588.532	0.485499	0.488889		242.291	0.0138444	6.28419
1710.47	0.0259581	5.05808		412.576	0.0138594	6.28214
255.212	0.508178	0.439909		506.567	0.0139186	6.2741
395.311	0.660257	0.193976		506.492	0.0139386	6.27139
298.398	0.846088	0.0378091		73.0253	0.0139738	6.26662
557.55	0.850443	0.0356744		297.19	0.0139756	6.26637
436.382	0.519654	0.416529		843.639	0.0139916	6.26421
618.628	0.677463	0.17367		545.335	0.0140743	6.25309
856.844	0.732808	0.116981		233.192	0.0141783	6.23918
804.643	0.752095	0.100143		1409.93	0.01418	6.23895
630.544	0.798602	0.0653353		692.955	0.0142182	6.23388
529.409	0.778682	0.0792647		720.541	0.0142386	6.23117
500.428	0.0543695	3.75961		655.404	0.0142853	6.22499
919.156	0.0762397	3.18686		520.509	0.0143095	6.2218
760.68	0.681133	0.169508		322.235	0.0143288	6.21925
485.382	0.787016	0.0732612		427.392	0.0143313	6.21892
444.451	0.669886	0.182448		275.952	0.0143569	6.21555
228.233	0.19634	1.68425		917.122	0.0144815	6.19926
832.666	0.339219	0.919194		132.102	0.0145297	6.19299
592.674	0.656186	0.198978		584.413	0.0146275	6.18033
741.582	0.403902	0.700609		818.559	0.0146361	6.17923
1119.95	0.0860912	2.98486		223.206	0.0146554	6.17675
215.137	0.660134	0.194127		1414.3	0.0146701	6.17485
325.201	0.665089	0.18814		957.538	0.0146711	6.17473
829.828	0.0494517	3.92282		155.098	0.0146856	6.17286
989.273	0.368733	0.812789		538.328	0.0147065	6.17019
195.123	0.00766344	7.30518		282.453	0.0147399	6.16592
1618.41	0.111307	2.56551		598.564	0.0147649	6.16271
341.314	0.553207	0.353181		1056.24	0.0147796	6.16084
103.074	0.438913	0.602307		845.614	0.0148865	6.14727
513.803	0.82814	0.0472906		540.535	0.0149491	6.13937
618.504	0.289684	1.129		865.622	0.0149723	6.13644
755.617	0.139166	2.21042		526.514	0.0149836	6.13503
602.512	0.282512	1.16325		261.044	0.0149963	6.13343
1588.36	0.0929605	2.85841		799.603	0.0150143	6.13118
671.709	0.967871	0.0016278		1956.38	0.0150735	6.12376
341.304	0.0872989	2.96184		969.79	0.0150751	6.12356
545.817	0.0329877	4.63105		492.472	0.0151092	6.11931
1093.94	0.100888	2.72466		384.924	0.0151491	6.11435
352.392	0.605634	0.267703		370.25	0.0151497	6.11428
237.222	0.149432	2.09939		1442.3	0.0151526	6.11391
841.765	0.0562142	3.70243		328.884	0.0151535	6.1138
189.164	0.796415	0.066794		253.164	0.0152914	6.09676
311.259	0.0494509	3.92285		226.172	0.0153102	6.09445
852.799	0.0219926	5.35654		881.616	0.0153415	6.0906
832.84	0.0423705	4.19108		465.424	0.0153668	6.08751
268.435	0.357951	0.850256		99.115	0.0153727	6.08678
619.949	0.133642	2.27408		473.293	0.0154142	6.08171
865.628	0.118783	2.46119		877.14	0.0154371	6.07892
235.205	0.869158	0.027228		975.839	0.0155252	6.06822
1658.44	0.0439682	4.12659		808.774	0.0155706	6.06273
273.185	0.869188	0.027215		73.0252	0.0155799	6.06161
200.201	0.0156258	5.97917		130.998	0.0156123	6.05771
1602.38	0.0523473	3.82473		252.267	0.015645	6.05378
752.168	0.963972	0.00204709		1812.26	0.0156533	6.05278
314.342	0.622946	0.242745		179.119	0.0156629	6.05163
235.242	0.928615	0.00805268		649.482	0.0156829	6.04924
1083.22	0.685223	0.164941		377.221	0.0156951	6.04778
491.375	0.728622	0.120828		408.899	0.0157721	6.03858
891.065	0.0345934	4.54702		424.449	0.0158096	6.03411
522.849	0.144992	2.14631		181.195	0.0158547	6.02877
127.038	0.541713	0.374072		935.557	0.0158622	6.02789
403.374	0.703774	0.145125		57.0656	0.0158825	6.02548
309.973	0.12882	2.33214		554.398	0.0159614	6.01617
926.688	0.638378	0.221765		536.502	0.0159991	6.01175
760.778	0.0252365	5.10866		242.103	0.0160006	6.01157
107.069	0.529762	0.396677		618.667	0.0160055	6.011
278.284	0.533262	0.389961		507.31	0.0160111	6.01034
696.53	0.264967	1.2519		826.553	0.0160735	6.00304
224.057	0.285783	1.1475		1666.17	0.0161423	5.99502
504.873	0.137981	2.22383		997.83	0.016206	5.98763
165.164	0.27739	1.18839		465.347	0.01624	5.98371
903.912	0.114239	2.52369		405.522	0.0162602	5.98138
479.482	0.15559	2.03687		1768.24	0.0163151	5.97505
535.471	0.0378719	4.38756		1321.88	0.0163698	5.96878
815.763	0.262997	1.26231		987.205	0.0163721	5.96852
493.592	0.0274478	4.95817		239.149	0.0164403	5.96073
902.809	0.0958001	2.8091		760.521	0.0164451	5.96018
380.419	0.962138	0.00226097		607.41	0.0164739	5.9569
360.465	0.0325286	4.65588		425.898	0.0165335	5.95013
99.115	0.851268	0.0352774		599.448	0.0166007	5.94253
1028.84	0.774571	0.08232		738.502	0.0166412	5.93797
816.921	0.832172	0.0450646		520.696	0.0166527	5.93667
495.342	0.14136	2.18593		321.052	0.0166624	5.93558
313.275	0.0670941	3.40157		493.592	0.0166739	5.93429
659.178	0.180668	1.80881		1015.76	0.0166801	5.93359
509.59	0.876614	0.0241884		136.024	0.0166894	5.93255
811.915	0.0510916	3.86654		483.353	0.0166994	5.93142
107.069	0.0872623	2.96254		576.993	0.0167041	5.9309
419.372	0.409649	0.683617		135.085	0.0167738	5.9231
323.147	0.223528	1.49383		837.699	0.0168256	5.91732
179.179	0.556641	0.347097		1101.73	0.0168524	5.91435
156.142	0.177294	1.83728		650.449	0.0168572	5.91382
591.606	0.268178	1.23513		694.569	0.0168836	5.91088
897.828	0.0106974	6.67997		991.827	0.0169021	5.90884
421.346	0.521049	0.413748		837.589	0.0169205	5.90679
240.396	0.237757	1.40496		1065.29	0.0169536	5.90314
841.828	0.0226181	5.30588		441.27	0.0169651	5.90188
560.502	0.126098	2.36599		551.376	0.0170229	5.89551
954.876	0.209728	1.5868		324.36	0.0170771	5.88955
406.209	0.675551	0.175861		411.468	0.0170943	5.88767
894.825	0.930799	0.00756636		780.004	0.0170965	5.88744
329.304	0.57661	0.313106		408.312	0.0171064	5.88635
281.051	0.928356	0.00811142		427.922	0.0171169	5.8852
221.085	0.775452	0.0816601		1129.78	0.0171444	5.8822
617.454	0.338647	0.92138		561.898	0.0171774	5.87861
507.363	0.0603313	3.58175		818.652	0.0171963	5.87655
586.398	0.385751	0.756676		569.489	0.0172031	5.87581
1089.91	0.0993455	2.74975		264.267	0.0172072	5.87536
692.633	0.934741	0.00672689		186.073	0.017225	5.87343
441.34	0.0883925	2.9413		432.271	0.0172851	5.86692
423.419	0.0742357	3.23143		959.155	0.0173508	5.85982
284.432	0.77154	0.0846131		71.0823	0.0173765	5.85705
514.915	0.013701	6.22109		1008.86	0.0174124	5.8532
1554.17	0.613533	0.256125		1088.28	0.0174517	5.84899
483.369	0.623025	0.242635		540.613	0.0175201	5.84167
837.931	0.0400297	4.2904		694.476	0.0175899	5.83425
561.559	0.158232	2.01091		452.901	0.0176122	5.83188
470.417	0.0256583	5.07891		422.261	0.0176894	5.82371
968.888	0.155225	2.0405		341.215	0.0177244	5.82002
241.195	0.857569	0.0323196		102.065	0.0177259	5.81986
882.664	0.525654	0.404663		931.808	0.017742	5.81817
906.003	0.872468	0.0258556		523.804	0.017774	5.8148
968.789	0.715079	0.133758		368.527	0.0177758	5.81461
1044.83	0.876969	0.0240483		309.042	0.0177841	5.81374
634.721	0.438697	0.602877		376.352	0.0178039	5.81167
425.37	0.903796	0.014658		1754.22	0.0178114	5.81088
982.907	0.321102	0.990952		686.003	0.0178155	5.81045
1279.98	0.261932	1.26798		254.142	0.0178305	5.80887
384.235	0.211811	1.5723		729.523	0.0179256	5.79895
90.0891	0.446971	0.581356		464.345	0.0179887	5.79239
689.538	0.300024	1.0815		243.151	0.0179986	5.79137
382.404	0.0229617	5.27867		333.154	0.0180349	5.7876
135.116	0.335628	0.933004		1041.92	0.0180493	5.78612
895.772	0.0143887	6.1308		822.788	0.0180696	5.78401
932.173	0.134617	2.26264		411.426	0.0181054	5.78033
582.544	0.0709578	3.30722		618.582	0.0181268	5.77812
755.825	0.203935	1.62803		195.127	0.0181345	5.77733
369.294	0.0784461	3.13924		265.21	0.0181745	5.77322
459.488	0.864286	0.0293138		1782.25	0.0182167	5.7689
808.591	0.0581313	3.6451		1898.34	0.0182797	5.76246
189.164	0.364246	0.828193		534.573	0.0183367	5.75666
353.31	0.558287	0.344207		146.107	0.01836	5.75428
867.741	0.00231636	9.60394		472.288	0.0184288	5.74732
825.799	0.0159589	5.94047		449.382	0.0184827	5.74188
406.248	0.243025	1.37369		574.503	0.0184941	5.74072
1616.39	0.055163	3.73476		738.597	0.018543	5.73581
342.299	0.977663	0.000786561		372.306	0.0185797	5.73212
577.592	0.214522	1.55369		432.366	0.0185825	5.73184
195.123	0.653543	0.202266		494.301	0.0186497	5.72512
518.485	0.240539	1.38834		1035.74	0.0186791	5.72218
309.15	0.144712	2.14933		945.135	0.0187276	5.71735
859.88	0.220909	1.51093		503.307	0.0187614	5.71399
294.313	0.255388	1.30347		824.049	0.0187696	5.71319
785.663	0.0252815	5.10547		428.261	0.0187759	5.71256
764.939	0.016113	5.92285		562.713	0.0187857	5.71159
647.461	0.362927	0.832771		816.742	0.0187919	5.71097
748.78	0.866577	0.0283231		1110.92	0.0188299	5.70721
748.48	0.265364	1.24981		1826.28	0.0188363	5.70658
408.454	0.427352	0.633422		761.205	0.0188412	5.70609
518.564	0.791275	0.0702911		666.349	0.0188571	5.70453
823.916	0.0453691	4.07206		458.289	0.018888	5.70148
497.139	0.483843	0.492616		467.317	0.0189019	5.70011
678.515	0.491754	0.474999		183.036	0.019004	5.69008
1726.43	0.342745	0.905827		458.787	0.0191059	5.68013
792.596	0.308124	1.04575		325.274	0.0191491	5.67593
184.206	0.383809	0.7629		971.731	0.0191825	5.67269
545.595	0.236522	1.41241		745.469	0.019192	5.67177
300.431	0.771791	0.0844217		556.281	0.0192533	5.66583
405.276	0.306895	1.05109		425.32	0.0192748	5.66377
506.313	0.400008	0.712324		396.214	0.0193433	5.65716
732.769	0.278197	1.18439		162.05	0.0193756	5.65406
718.632	0.194041	1.70178		562.597	0.0194797	5.6441
797.706	0.44102	0.596771		204.088	0.0195197	5.64029
688.703	0.0938105	2.84348		485.298	0.0195229	5.63999
863.241	0.554897	0.350178		532.504	0.0195787	5.63468
268.3	0.0655286	3.44148		958.627	0.0197129	5.62199
620.485	0.38997	0.743308		976.229	0.0197222	5.62112
359.872	0.638641	0.221418		574.554	0.0197307	5.62032
397.349	0.176984	1.83993		296.943	0.0197989	5.61391
424.305	0.931823	0.00734353		418.926	0.019895	5.60492
626.572	0.980832	0.000579154		191.18	0.0198984	5.6046
322.977	0.140999	2.18993		540.465	0.0199142	5.60314
331.263	0.549042	0.360656		1453.96	0.0199335	5.60133
175.016	0.196239	1.68501		724.672	0.0199458	5.60019
575.395	0.254265	1.30967		782.624	0.0199722	5.59773
842.095	0.067857	3.38248		723.44	0.0200359	5.59182
628.587	0.918805	0.0104263		914.603	0.0200446	5.59102
695.582	0.391786	0.737621		1492.04	0.0200515	5.59038
514.242	0.905043	0.0142788		255.121	0.0200839	5.58738
870	0.122028	2.41817		352.281	0.0201016	5.58575
758.221	0.155344	2.03931		1347.96	0.0201139	5.58462
663.944	0.639847	0.219829		350.261	0.0201838	5.57817
1670.43	0.0612669	3.55556		581.46	0.0202456	5.5725
813.794	0.0392899	4.32308		264.269	0.0202858	5.56883
921.166	0.185229	1.77129		556.517	0.0203061	5.56697
888.8	0.00180073	10.0978		679.415	0.0203178	5.56591
701.438	0.352642	0.869283		1472.34	0.020328	5.56498
570.912	0.167386	1.92468		646.612	0.0203765	5.56055
251.665	0.114606	2.51855		547.334	0.0205244	5.54715
1054.23	0.156041	2.0324		355.231	0.0205337	5.54632
846.611	0.535403	0.385893		632.43	0.0205423	5.54554
1366	0.797181	0.0662814		126.998	0.0205551	5.54438
732.744	0.0592838	3.6116		309.049	0.0205571	5.5442
1042.27	0.208088	1.59833		60.0475	0.0206375	5.53697
812.734	0.609619	0.261821		686.616	0.0207233	5.52928
273.224	0.720118	0.128861		360.462	0.0207562	5.52634
71.0823	0.843475	0.039121		540.294	0.0208069	5.52182
757.633	0.0905297	2.90195		354.372	0.0208162	5.521
724.725	0.0262917	5.03519		741.668	0.0208409	5.5188
507.513	0.146402	2.13124		1301.08	0.0209641	5.50788
428.436	0.0061668	7.71637		450.274	0.0210951	5.49636
406.127	0.227205	1.47022		600.425	0.0211564	5.49099
553.624	0.89818	0.0164293		1173.81	0.021214	5.48595
588.402	0.364313	0.827962		415.255	0.0212584	5.48209
229.071	0.556053	0.348135		459.281	0.021273	5.48082
668.498	0.813292	0.055977		576.499	0.0213454	5.47454
853.831	0.00908641	6.98499		1063.84	0.0213763	5.47186
405.351	0.958349	0.00273656		151.129	0.0213817	5.47139
393.349	0.847218	0.0372489		829.061	0.0213821	5.47135
934.876	0.0976517	2.77781		489.852	0.0214024	5.4696
1606.4	0.15183	2.0747		1036.93	0.0214359	5.46671
355.07	0.269883	1.22633		340.32	0.0214747	5.46337
449.557	0.0247774	5.14164		821.833	0.0215016	5.46105
185.133	0.132288	2.29015		656.521	0.0215273	5.45884
121.1	0.55769	0.345253		615.362	0.0215576	5.45624
141.163	0.991849	0.000104722		333.204	0.0215821	5.45415
920.858	0.0726026	3.26873		588.533	0.0216538	5.44802
785.703	0.690937	0.158681		189.024	0.0217409	5.4406
960.81	0.954957	0.00320088		767.467	0.0217537	5.43951
766.173	0.53017	0.395891		673.433	0.0218127	5.4345
879.986	0.00522639	8.03145		264.315	0.021834	5.4327
458.296	0.536393	0.384021		1402.29	0.0219728	5.421
326.299	0.497633	0.462212		450.261	0.0220048	5.41831
217.195	0.987442	0.000248555		388.883	0.0220255	5.41658
404.501	0.0303302	4.7801		359.872	0.0220304	5.41616
827.813	0.0162418	5.90827		1493.19	0.022278	5.39553
680.662	0.820132	0.0518797		634.907	0.0222894	5.39459
911.803	0.00172018	10.1879		532.508	0.0222942	5.39419
57.0656	0.801583	0.063374		839.758	0.0223407	5.39035
362.426	0.0111336	6.60556		359.211	0.0224498	5.38136
773.065	0.158441	2.00888		612.88	0.0225251	5.37519
771.647	0.0537964	3.7778		590.551	0.0225656	5.37187
860.697	0.339283	0.918949		267.176	0.0226469	5.36524
497.386	0.51564	0.424603		360.407	0.0227867	5.3539
1038.89	0.183215	1.78772		301.275	0.0228366	5.34987
937.819	0.00562278	7.89203		582.354	0.022913	5.34371
302.304	0.673294	0.178468		437.397	0.0229304	5.34232
825.694	0.0100917	6.7887		145.122	0.0229361	5.34186
570.543	0.576208	0.313766		795.623	0.0229747	5.33876
517.38	0.703987	0.144906		406.248	0.0230216	5.33501
661.472	0.299129	1.08553		713.584	0.0230253	5.33471
946.878	0.015767	5.96266		774.686	0.0230519	5.33258
926.78	0.530054	0.396114		839.649	0.0230936	5.32925
610.897	0.0848724	3.00844		1432.3	0.0231005	5.3287
1035.22	0.0921094	2.87351		281.194	0.0231991	5.32086
330.337	0.445489	0.585164		371.228	0.0232015	5.32066
87.0418	0.0744383	3.22687		1870.31	0.0232155	5.31956
748.623	0.711987	0.136814		1434	0.0232188	5.3193
553.43	0.732382	0.117369		788.473	0.0232416	5.31749
650.54	0.267724	1.23749		309.191	0.0234772	5.29893
617.459	0.51119	0.433683		518.61	0.0234818	5.29857
485.341	0.199772	1.65853		762.642	0.0235194	5.29562
585.413	0.676684	0.17456		428.265	0.0235591	5.29251
495.347	0.881517	0.0222903		209.139	0.0236003	5.2893
278.284	0.597138	0.280521		393.371	0.023604	5.28901
1620.41	0.161141	1.9829		774.54	0.0236068	5.2888
877.14	0.185007	1.77309		1040.63	0.0236673	5.28409
386.46	0.114547	2.51938		506.325	0.0236799	5.28311
1103.72	0.863544	0.0296384		543.463	0.0237151	5.28038
411.363	0.217646	1.53259		409.382	0.0237201	5.27999
374.423	0.0855251	2.99577		570.912	0.023743	5.27821
853.724	0.00586425	7.81199		793.565	0.0239734	5.26046
972.883	0.432052	0.62062		436.331	0.0240633	5.25359
565.455	0.774056	0.0827076		169.02	0.0240669	5.25331
85.0988	0.992407	9.09e-05		308.965	0.0242563	5.23891
617.166	0.595825	0.282536		1384	0.0243817	5.22944
264.269	0.395917	0.724815		576.532	0.0244539	5.22401
409.382	0.0168758	5.83816		611.379	0.0245162	5.21934
1235.35	0.39026	0.742396		243.211	0.0245288	5.2184
1632.42	0.0641796	3.4767		581.454	0.0245883	5.21395
1119.83	0.903601	0.014718		445.319	0.0246571	5.20882
743.672	0.799479	0.064755		733.543	0.0246695	5.2079
359.24	0.844399	0.0386545		650.54	0.024695	5.20601
465.01	0.102991	2.69111		221.139	0.0247103	5.20486
615.43	0.281868	1.16638		689.735	0.024852	5.19438
720.953	0.189926	1.73376		80.0514	0.0248571	5.194
507.425	0.596971	0.280777		739.207	0.0248786	5.19242
1096.79	0.18145	1.80229		843.884	0.0249238	5.18908
767.637	0.201724	1.64413		506.313	0.0249859	5.18452
1542.1	0.188313	1.74652		1307.56	0.0250727	5.17816
797.898	0.0492911	3.92844		274.184	0.0250806	5.17759
354.373	0.0141952	6.15575		331.233	0.025098	5.17632
305.354	0.39563	0.7257		542.498	0.025101	5.17609
1177.63	0.0365729	4.44893		529.291	0.0251054	5.17578
985.855	0.627544	0.236371		538.389	0.0251514	5.17242
799.777	0.0337031	4.5931		161.133	0.0251683	5.17119
188.102	0.26763	1.23797		356.003	0.0251688	5.17115
575.576	0.246545	1.35325		618.934	0.0252088	5.16824
355.07	0.241595	1.38209		385.295	0.0252431	5.16575
340.358	0.464181	0.538528		780.867	0.0252666	5.16405
362.481	0.101142	2.72055		275.236	0.0253292	5.15951
563.503	0.0858643	2.98922		760.747	0.0253301	5.15944
243.111	0.621863	0.244262		880.93	0.0253394	5.15878
869.142	0.305603	1.05674		742.491	0.0253682	5.15669
633.546	0.349895	0.879284		563.227	0.0254167	5.15319
724.681	0.930489	0.00763442		668.45	0.0254538	5.15052
161.133	0.565732	0.331333		764.795	0.0254763	5.1489
267.21	0.925589	0.00875205		560.581	0.0254848	5.14829
287.273	0.783137	0.0760239		750.501	0.0255277	5.14521
406.11	0.986215	0.000299492		383.331	0.0255425	5.14415
219.175	0.852103	0.0348776		284.046	0.0255714	5.14208
944.866	0.0123437	6.414		138.076	0.0256162	5.13887
479.408	0.0420589	4.20396		1652.26	0.0257119	5.13204
188.962	0.306217	1.05406		598.429	0.0257599	5.12863
710.762	0.723023	0.126084		912.102	0.0257805	5.12717
173.079	0.855592	0.0332332		1544.11	0.0257938	5.12622
663.593	0.372214	0.801018		1235.35	0.0258241	5.12407
563.502	0.322612	0.98477		397.459	0.02584	5.12295
822.687	0.248384	1.34272		326.342	0.0259176	5.11746
697.607	0.478834	0.50402		307.21	0.025932	5.11645
344.351	0.77515	0.0818855		1404.98	0.0259909	5.1123
131.07	0.753672	0.09883		1560.11	0.025991	5.11229
573.431	0.487574	0.484249		777.572	0.0260327	5.10935
603.314	0.257383	1.29253		630.476	0.0260453	5.10847
1044.26	0.0696681	3.33808		164.92	0.0260584	5.10755
194.519	0.00202483	9.86732		753.432	0.0260805	5.106
461.361	0.831308	0.0455367		630.544	0.0260961	5.10491
326.304	0.699284	0.149787		525.331	0.0261278	5.10269
670.635	0.802895	0.0625206		424.45	0.0261451	5.10148
343.447	0.176221	1.84647		693.4	0.0261587	5.10052
584.82	0.0316814	4.70267		1058.24	0.0261674	5.09992
449.449	0.0478102	3.98119		410.435	0.0262352	5.09518
328.884	0.377341	0.783958		603.909	0.0262527	5.09396
706.806	0.554191	0.351431		650.659	0.0262835	5.09182
523.609	0.280942	1.1709		717.082	0.0262886	5.09146
1396.06	0.348179	0.885587		1472.05	0.0262986	5.09077
493.425	0.0232825	5.25365		325.22	0.0262992	5.09073
282.453	0.00607235	7.74569		1069.22	0.0263503	5.08718
228.276	0.129697	2.3214		909.648	0.0263852	5.08476
882.82	0.687633	0.162283		250.253	0.0264365	5.08121
429.826	0.159188	2.00164		340.209	0.0265612	5.07261
892.828	0.00640398	7.64474		749.454	0.0265636	5.07244
631.469	0.343739	0.902091		840.921	0.0266609	5.06576
482.86	0.184663	1.77588		383.281	0.026705	5.06274
293.198	0.952249	0.00359786		340.45	0.0267246	5.0614
418.988	0.261748	1.26896		495.456	0.0267543	5.05937
824.769	0.0191868	5.60404		646.703	0.0268189	5.05497
702.607	0.049211	3.93125		265.165	0.0269641	5.04511
692.392	0.199416	1.66117		186.04	0.0269902	5.04335
194.182	0.010244	6.76074		744.436	0.027002	5.04255
266.189	0.258469	1.28662		384.235	0.027023	5.04113
194.286	0.0288861	4.86697		369.748	0.0270305	5.04062
251.179	0.927189	0.0083785		146.107	0.0271371	5.03344
744.658	0.703684	0.145217		777.672	0.0271496	5.0326
640.624	0.621963	0.244121		628.954	0.0271632	5.03168
1551.37	0.305764	1.05604		1500.09	0.0271764	5.03079
910.04	0.0305615	4.76659		463.335	0.0272494	5.0259
165.164	0.548215	0.362154		523.037	0.0273316	5.02041
790.698	0.0274484	4.95813		288.014	0.0274004	5.01582
1051.89	0.0651936	3.45015		375.189	0.0274369	5.01339
632.64	0.945653	0.00466222		1594.11	0.027497	5.0094
813.471	0.726508	0.122798		639.391	0.0275394	5.00659
815.846	0.22565	1.48015		493.411	0.0275821	5.00376
141.163	0.307538	1.04829		577.413	0.0276304	5.00057
250.144	0.391527	0.738429		888.836	0.0276694	4.998
1091	0.274073	1.205		135.116	0.0276697	4.99799
207.211	0.812112	0.0567004		584.991	0.0278359	4.98707
679.763	0.955987	0.00305602		733.768	0.0278926	4.98336
702.534	0.60944	0.262084		1261.86	0.0279032	4.98267
569.489	0.354975	0.860873		1033.68	0.027985	4.97733
407.367	0.298746	1.08726		261.014	0.0279946	4.97671
882.855	0.875119	0.024783		1972.38	0.0280605	4.97243
1563.36	0.210539	1.58113		468.474	0.028118	4.9687
217.195	0.756981	0.0961058		375.23	0.0281916	4.96394
292.3	0.451714	0.569295		666.485	0.0282339	4.96121
809.767	0.196647	1.68193		262.916	0.0282635	4.9593
512.387	0.559958	0.341288		617.917	0.0282713	4.9588
846.837	0.468525	0.528117		525.301	0.0282989	4.95702
559.554	0.0368756	4.43443		955.744	0.0283384	4.95448
552.508	0.0971884	2.78558		552.499	0.0283418	4.95427
616.43	0.316102	1.01171		481.304	0.0283474	4.9539
161.971	0.09994	2.74003		632.598	0.028374	4.95219
116.229	0.591771	0.288817		899.611	0.0284366	4.94819
910.695	0.9814	0.000545336		635.387	0.0284685	4.94614
293.211	0.38061	0.773251		602.585	0.0285143	4.94322
723.616	0.229644	1.45481		292.263	0.0285369	4.94178
370.332	0.493312	0.471585		616.957	0.0285654	4.93996
1106.98	0.117712	2.47568		616.597	0.028572	4.93954
964.205	0.211031	1.57771		506.306	0.0285887	4.93848
882.004	0.0159356	5.94316		407.303	0.0285889	4.93846
300.288	0.609054	0.262651		85.0988	0.0286077	4.93727
250.175	0.805964	0.0605493		245.967	0.0286502	4.93457
550.515	0.701312	0.147671		840.671	0.0287319	4.92939
667.549	0.125112	2.37846		790.582	0.0288303	4.92317
682.634	0.227743	1.4668		154.049	0.0288455	4.92221
825.934	0.0217593	5.37582		689.538	0.028888	4.91953
938.727	0.862318	0.0301785		1052.9	0.0288909	4.91935
753.432	0.862261	0.0302041		586.453	0.028906	4.9184
693.566	0.201484	1.6459		131.07	0.0290395	4.91003
311.439	0.00204929	9.84378		465.28	0.029088	4.90699
634.907	0.203267	1.63287		761.115	0.029202	4.89988
518.493	0.0364471	4.455		469.344	0.0292532	4.8967
287.236	0.35653	0.855309		120.08	0.0292581	4.89639
783.63	0.473829	0.515611		953.796	0.0293602	4.89006
724.912	0.0751597	3.21072		366.373	0.0293725	4.8893
839.71	0.00777426	7.27812		57.0656	0.0294431	4.88494
1023.86	0.0898299	2.91472		596.675	0.0294514	4.88443
565.479	0.103338	2.68565		1115.6	0.0294862	4.88228
1020.92	0.0626266	3.51826		339.236	0.0296097	4.87469
645.279	0.228428	1.46246		202.997	0.0296505	4.87219
960.865	0.118869	2.46005		601.395	0.0296781	4.87051
614.412	0.322417	0.985565		215.18	0.0297158	4.8682
369.299	0.0838269	3.02897		540.902	0.0297228	4.86777
661.485	0.385455	0.757622		518.367	0.0298391	4.86069
764.795	0.0195038	5.57424		618.504	0.0298526	4.85987
579.495	0.0250753	5.12017		971.801	0.029855	4.85972
527.956	0.505506	0.445484		263.153	0.0298614	4.85933
304.393	0.873777	0.0253232		918.827	0.0298645	4.85914
515.862	0.0370802	4.4247		62.0561	0.0299088	4.85645
533.456	0.0118214	6.49417		105.002	0.0299677	4.85288
1060.84	0.528267	0.399571		870.68	0.0299961	4.85116
556.529	0.39415	0.730268		413.376	0.0300045	4.85066
617.41	0.5222	0.411464		228.233	0.0300659	4.84695
815.71	0.0283724	4.89898		718.529	0.0300913	4.84541
430.388	0.00644006	7.63408		397.509	0.0301008	4.84484
257.189	0.200673	1.65186		647.552	0.0301162	4.84392
482.304	0.342846	0.905445		964.205	0.0301401	4.84247
587.65	0.396582	0.722772		1102.28	0.0302136	4.83806
116.201	0.710542	0.138256		801.497	0.0302412	4.8364
853.098	0.164389	1.9523		305.243	0.0302562	4.8355
360.311	0.021547	5.39356		764.568	0.030346	4.83013
846.683	0.817093	0.05368		1710.2	0.030477	4.82232
799.778	0.301476	1.075		295.216	0.0305268	4.81936
592.926	0.348063	0.886015		621.409	0.0305307	4.81913
181.195	0.0266369	5.01182		1790.17	0.0305348	4.81889
369.748	0.168189	1.91737		624.462	0.0305485	4.81807
540.531	0.161064	1.98364		591.361	0.0305886	4.8157
508.366	0.0950003	2.82283		738.509	0.0306568	4.81166
778.691	0.0369683	4.43001		729.025	0.0307743	4.80473
251.237	0.683453	0.166909		83.0577	0.0307922	4.80368
101.093	0.592185	0.288171		1130.33	0.0308337	4.80124
450.274	0.241437	1.38303		950.189	0.0308634	4.79949
774.695	0.148485	2.10926		679.97	0.0308963	4.79756
693.521	0.472296	0.519202		148.056	0.0309424	4.79486
97.0994	0.891969	0.0185076		500.902	0.0309885	4.79217
691.492	0.408471	0.68707		420.241	0.031022	4.79021
410.802	0.69204	0.157488		315.381	0.0310855	4.78651
1059.92	0.251222	1.32665		689.516	0.0311829	4.78084
429.088	0.0770251	3.16974		368.582	0.0312334	4.77792
629.022	0.156127	2.03155		632.719	0.0312839	4.77499
493.478	0.0468907	4.01482		141.163	0.0313139	4.77326
191.18	0.681222	0.169408		495.342	0.0314138	4.76749
500.48	0.397655	0.719487		1498.35	0.0315568	4.75928
931.778	0.0365768	4.44874		760.447	0.0315997	4.75682
316.228	0.0377398	4.3937		954.772	0.0316086	4.75631
417.251	0.879155	0.0231948		397.349	0.0317824	4.7464
968.829	0.523589	0.408719		294.861	0.0318407	4.74308
189.127	0.589445	0.292461		500.428	0.0318496	4.74258
410.472	0.645896	0.211962		316.32	0.0319443	4.73721
1117.83	0.695379	0.153911		554.899	0.0320033	4.73388
584.491	0.640929	0.218409		1251.92	0.0321236	4.72709
577.519	0.063088	3.5058		312.378	0.0321398	4.72618
647.508	0.358583	0.848015		251.179	0.0321472	4.72577
205.997	0.101539	2.71419		414.706	0.0323534	4.71422
590.596	0.379149	0.778021		626.38	0.0324859	4.70684
749.454	0.310483	1.03556		853.436	0.0325646	4.70247
926.85	0.0390424	4.33415		275.161	0.0325824	4.70148
797.762	0.133329	2.27779		335.224	0.0326176	4.69954
435.54	0.797758	0.0658962		666.731	0.0326285	4.69893
400.377	0.242612	1.37611		1526.11	0.0327277	4.69345
617.619	0.389298	0.745426		132.162	0.0327633	4.69149
1045.58	0.804912	0.0612211		503.308	0.0328608	4.68613
1454.04	0.234663	1.42372		448.24	0.0329859	4.67928
760.862	0.569783	0.324465		857.083	0.0329948	4.67879
666.691	0.470537	0.523346		364.212	0.0331818	4.6686
269.247	0.384328	0.761233		1045.58	0.0331836	4.6685
707.015	0.127419	2.34946		311.249	0.0332523	4.66477
865.832	0.112447	2.54912		503.356	0.0333098	4.66165
649.542	0.112659	2.54608		500.48	0.0333423	4.6599
519.439	0.382008	0.768715		262.254	0.0335089	4.65091
485.357	0.961428	0.00234665		1416.32	0.0335249	4.65005
1087.9	0.113768	2.53034		1370.23	0.0335942	4.64633
371.164	0.762662	0.0915265		1382.28	0.0336497	4.64336
157.122	0.299614	1.08334		790.502	0.0336531	4.64318
527.499	0.616944	0.251224		147.117	0.0336783	4.64183
936.713	0.688265	0.16159		699.57	0.0336799	4.64174
301.216	0.1072	2.62619		219.174	0.0337016	4.64058
674.642	0.668833	0.183689		841.071	0.0337331	4.6389
1076.99	0.124369	2.38792		215.142	0.0337797	4.63641
1307.56	0.0747401	3.22009		105.069	0.0337965	4.63552
644.441	0.173892	1.86663		564.39	0.0338197	4.63428
90.9745	0.0904009	2.90429		239.151	0.0338261	4.63394
377.377	0.634827	0.22649		1458.33	0.0338816	4.63098
107.084	0.702414	0.146528		223.206	0.0339076	4.6296
151.148	0.168159	1.91764		470.561	0.0339943	4.625
590.596	0.719535	0.129422		604.562	0.034028	4.62322
402.558	0.00495729	8.13246		487.316	0.034104	4.61921
116.2	0.630371	0.232504		1350.09	0.0341343	4.61761
283.229	0.0901592	2.9087		1942.36	0.0342458	4.61174
285.222	0.316367	1.0106		535.455	0.034273	4.61031
419.541	0.579182	0.308894		392.868	0.0343414	4.60672
250.253	0.563452	0.33524		481.286	0.0344482	4.60114
1116.94	0.206441	1.61003		429.826	0.0344569	4.60068
262.254	0.209151	1.59084		284.432	0.0345114	4.59784
457.134	0.505233	0.446056		120.003	0.0345499	4.59583
597.455	0.748418	0.103242		1588.14	0.0345781	4.59436
145.101	0.926502	0.00853785		315.002	0.0346165	4.59237
540.535	0.468611	0.527911		114.054	0.0347159	4.58721
215.129	0.0337132	4.59257		343.225	0.0347234	4.58682
494.635	0.568302	0.326965		639.335	0.0349097	4.5772
734.889	0.221683	1.50585		135.035	0.0349448	4.5754
288.253	0.00534998	7.98685		670.407	0.0349726	4.57397
692.589	0.394856	0.728087		261.131	0.035065	4.56923
827.95	0.0279478	4.9259		562.71	0.0350876	4.56807
127.147	0.544643	0.368669		1570.04	0.0352163	4.56149
427.284	0.0365058	4.45216		850.609	0.0352585	4.55934
700.641	0.977005	0.000833595		1840.3	0.0352868	4.5579
452.314	0.414722	0.668905		860.803	0.0353336	4.55552
634.169	0.12094	2.43246		693.89	0.0353631	4.55402
95.0837	0.163467	1.96091		402.393	0.0353858	4.55287
998.232	0.185228	1.7713		606.504	0.0353918	4.55256
1143.93	0.0122451	6.42885		1702.12	0.0354785	4.54817
283.264	0.00077358	11.7776		730.868	0.0354785	4.54817
175.135	0.258682	1.28546		629.022	0.0354859	4.5478
402.393	0.00177904	10.1216		725.586	0.0355948	4.54229
410.435	0.222198	1.50248		456.404	0.0357265	4.53566
894.7	0.673176	0.178605		947.262	0.0358221	4.53087
835.756	0.847545	0.0370878		641.649	0.0359734	4.52331
971.84	0.401984	0.706359		1096.79	0.036019	4.52103
428.261	0.235809	1.41674		458.296	0.0360535	4.51932
413.378	0.479679	0.502081		971.84	0.0360888	4.51756
613.414	0.771536	0.0846159		499.353	0.0360997	4.51702
543.463	0.233798	1.42902		403.281	0.0361432	4.51486
841.726	0.0158159	5.95698		265.253	0.0363075	4.50673
372.347	0.400406	0.71112		794.761	0.0366666	4.48908
565.52	0.018955	5.62615		821.595	0.0366735	4.48875
708.802	0.0129396	6.32671		682.635	0.0366955	4.48767
443.288	0.329131	0.958501		217.195	0.0367592	4.48457
621.544	0.873235	0.0255428		575.467	0.036773	4.4839
922.849	0.30876	1.04299		537.342	0.0367738	4.48385
397.301	0.969563	0.00146071		1412.03	0.0367879	4.48317
221.226	0.553375	0.352882		549.42	0.0369139	4.47704
795.669	0.0695266	3.3415		645.491	0.0369348	4.47603
792.708	0.0206649	5.46927		1986.39	0.0369813	4.47377
427.392	0.556175	0.34792		442.461	0.037018	4.472
194.252	0.00508234	8.08484		107.084	0.0372012	4.46316
574.469	0.304246	1.06271		674.504	0.0373167	4.45761
602.595	0.920613	0.00996572		149.132	0.0373693	4.45509
601.588	0.958023	0.00277966		825.425	0.0373982	4.45371
716.633	0.987937	0.000229359		1295.95	0.0374174	4.45279
313.253	0.608937	0.262823		702.607	0.0375693	4.44554
240.358	0.206961	1.60632		547.38	0.0376168	4.44328
372.383	0.700726	0.148281		1009.22	0.0376432	4.44202
307.19	0.430892	0.62376		996.598	0.0377314	4.43784
196.25	0.0289409	4.86359		299.263	0.0377899	4.43507
534.867	0.736752	0.113419		736.539	0.0378127	4.43399
403.562	0.087497	2.9581		1456.06	0.0378684	4.43136
305.172	0.235686	1.41749		714.64	0.0378979	4.42997
738.87	0.158003	2.01314		598.628	0.0379236	4.42876
523.472	0.0677922	3.38409		197.226	0.0379884	4.4257
801.694	0.0167	5.85732		1476	0.0380056	4.42489
534.487	0.0764709	3.1818		369.294	0.03806	4.42234
306.315	0.565073	0.33246		515.862	0.038097	4.4206
1052.95	0.213303	1.56202		1428.03	0.0380988	4.42052
383.975	0.0272685	4.96989		962.609	0.0382159	4.41503
680.676	0.859927	0.0312469		964.831	0.0383622	4.4082
566.536	0.890187	0.0191273		504.873	0.0383957	4.40665
1035.74	0.21042	1.58196		562.716	0.0384286	4.40512
255.211	0.918399	0.0105313		262.301	0.0384362	4.40476
1035.81	0.121567	2.42421		260.238	0.0385346	4.40019
348.722	0.214671	1.55267		760.598	0.0385523	4.39937
241.123	0.172666	1.87738		312.377	0.0387121	4.39198
727.644	0.239493	1.39456		934.112	0.0389752	4.3799
340.209	0.240774	1.38695		376.179	0.0389793	4.37971
736.526	0.446936	0.581446		497.453	0.0389941	4.37903
170.154	0.0829514	3.04638		671.709	0.03929	4.36554
273.179	0.21259	1.56692		603.439	0.0393717	4.36184
227.128	0.147495	2.11965		495.128	0.0396662	4.34855
631.502	0.715185	0.133654		530.373	0.0396729	4.34825
806.577	0.0445018	4.1056		910.04	0.0397338	4.34551
539.501	0.088802	2.93368		523.416	0.0397626	4.34423
731.503	0.318184	1.00301		1330.17	0.0397742	4.3437
1590.38	0.2351	1.42106		469.282	0.039775	4.34367
628.676	0.833552	0.0443151		409.349	0.0398353	4.34097
321.242	0.119488	2.45174		1080.95	0.0398679	4.33951
382.927	0.856326	0.0328924		874.8	0.0398715	4.33935
645.41	0.483081	0.494338		645.702	0.0399443	4.3361
1159.97	0.226377	1.4755		365.27	0.039985	4.33428
1602.01	0.107167	2.62668		185.121	0.0402864	4.32091
123.116	0.391292	0.739164		93.0679	0.0403126	4.31975
679.492	0.0071169	7.44486		425.37	0.0405351	4.30995
191.18	0.268391	1.23403		312.326	0.0406049	4.30689
132.162	0.0106871	6.68177		813.163	0.0406582	4.30456
556.517	0.915456	0.0113076		761.706	0.0406854	4.30337
158.154	0.991707	0.000108386		775.743	0.0407555	4.3003
292.3	0.436873	0.607706		204.087	0.0407915	4.29873
531.384	0.28569	1.14794		397.594	0.0408052	4.29814
405.522	0.0421638	4.19962		570.543	0.0408085	4.29799
545.335	0.0621488	3.53127		446.416	0.0410068	4.28937
696.651	0.942976	0.00513358		559.606	0.0410107	4.2892
777.55	0.221257	1.50864		312.469	0.0412765	4.27771
507.44	0.050839	3.87508		1306.05	0.0412904	4.27711
422.21	0.117591	2.47733		654.547	0.041318	4.27592
321.314	0.234515	1.42463		788.714	0.0413493	4.27458
459.283	0.301592	1.07449		604.602	0.041452	4.27017
664.465	0.0567505	3.68618		352.209	0.0414896	4.26856
310.346	0.713909	0.13491		522.486	0.0415013	4.26805
1052.9	0.131162	2.30364		988.705	0.0416082	4.26349
549.488	0.0801251	3.10397		425.212	0.0416304	4.26254
395.227	0.738903	0.111503		1339.97	0.041792	4.25566
392.868	0.843287	0.0392165		626.496	0.0418381	4.2537
264.268	0.898222	0.0164156		682.455	0.0418828	4.2518
799.678	0.0158268	5.95572		1486.36	0.0419507	4.24892
511.469	0.194341	1.69947		512.5	0.0419862	4.24742
867.987	0.0282118	4.90911		411.363	0.0420473	4.24484
1612.21	0.595233	0.283447		367.333	0.0420475	4.24483
786.759	0.714332	0.134492		836.621	0.0420671	4.244
472.288	0.212016	1.57088		1490.14	0.0421202	4.24176
842.781	0.118289	2.46786		111.116	0.042121	4.24173
458.289	0.198961	1.66456		806.669	0.0422089	4.23803
597.894	0.593471	0.286172		952.584	0.0426068	4.22138
1124.3	0.481102	0.498832		455.262	0.0426339	4.22025
1317.08	0.380724	0.77288		223.152	0.0426728	4.21863
799.914	0.0344698	4.55335		250.951	0.0427039	4.21734
831.108	0.164126	1.95475		196.25	0.0427745	4.21441
215.129	0.214106	1.55653		682.851	0.0428225	4.21242
824.659	0.378875	0.778919		252.268	0.0428447	4.2115
743.617	0.117943	2.47255		821.575	0.0428463	4.21144
461.782	0.854729	0.0336359		1057.78	0.0429282	4.20805
682.724	0.11245	2.54906		880.746	0.0429871	4.20562
507.441	0.0163853	5.89215		374.15	0.043009	4.20472
534.523	0.810435	0.0577373		748.662	0.0430135	4.20453
751.831	0.372427	0.800303		393.21	0.0431567	4.19864
277.216	0.818515	0.0528336		556.607	0.0431747	4.1979
903.991	0.528373	0.399364		316.228	0.0432217	4.19597
623.522	0.0625871	3.51933		528.512	0.0432528	4.1947
639.503	0.335818	0.932267		294.315	0.0432749	4.19379
194.14	0.00314379	9.00941		834.525	0.0432871	4.19329
683.53	0.490922	0.47683		760.778	0.0433576	4.19041
382.464	0.0469851	4.01134		537.436	0.0434089	4.18832
400.439	0.857227	0.0324768		432.33	0.0435138	4.18404
704.747	0.964429	0.0019955		296.107	0.0435556	4.18234
493.425	0.0142979	6.14247		379.244	0.0437955	4.17261
558.912	0.106573	2.63568		258.279	0.0438623	4.16991
88.11	0.400365	0.711245		896.737	0.0439756	4.16535
582.55	0.730234	0.119338		756.608	0.0441898	4.15675
515.55	0.244149	1.36713		714.568	0.0442658	4.15371
520.509	0.245452	1.35956		423.418	0.0443231	4.15142
627.675	0.793331	0.068881		163.148	0.0443344	4.15096
932.972	0.450632	0.57203		774.679	0.044458	4.14604
528.512	0.529507	0.397169		757.562	0.0444861	4.14492
904.83	0.0705443	3.31704		302.304	0.044724	4.13549
785.757	0.114433	2.52097		111.033	0.04477	4.13368
547.472	0.0100951	6.78806		551.34	0.0448092	4.13213
756.698	0.344209	0.900331		1474.35	0.0448435	4.13078
976.229	0.415801	0.665812		663.944	0.0449926	4.12491
642.111	0.693466	0.155955		957.822	0.045073	4.12175
856.805	0.510122	0.435883		515.328	0.0450949	4.1209
121.1	0.999925	8.87e-09		562.915	0.0451117	4.12024
108.084	0.235307	1.4198		623.59	0.0452149	4.1162
821.575	0.297404	1.09334		558.912	0.0452364	4.11536
271.206	0.0525404	3.8184		744.033	0.0452505	4.11481
691.672	0.13162	2.29813		626.515	0.0452988	4.11293
729.534	0.736321	0.113806		231.211	0.0453491	4.11096
590.63	0.222177	1.50262		229.195	0.0453824	4.10967
827.71	0.011861	6.48797		634.892	0.0454757	4.10604
229.195	0.808914	0.0586858		288.289	0.0455208	4.10429
1493.87	0.995967	2.56e-05		187.188	0.0457306	4.09617
319.225	0.0508999	3.87302		752.602	0.0457855	4.09405
264.913	0.000288766	13.7779		546.401	0.0458584	4.09125
881.755	0.0116376	6.52327		774.889	0.0459083	4.08933
213.128	0.16137	1.98071		862.681	0.045914	4.08911
782.705	0.830423	0.0460234		469.386	0.0460625	4.08341
555.893	0.0664332	3.41829		606.627	0.046152	4.07999
1496.39	0.371988	0.801777		1012.81	0.0461841	4.07876
899.799	0.0427818	4.17424		1416.29	0.046201	4.07811
261.139	0.484822	0.49041		188.071	0.0462735	4.07535
416.888	0.138661	2.21612		453.106	0.0462779	4.07518
1668.42	0.0538204	3.77703		506.4	0.0463267	4.07332
95.0837	0.439569	0.600578		813.058	0.0463552	4.07224
839.951	0.0265352	5.01868		473.312	0.046421	4.06974
890.814	0.0126159	6.37359		320.981	0.0464324	4.06931
569.404	0.546153	0.365905		504.257	0.0464551	4.06844
758.51	0.49592	0.465911		628.394	0.0465508	4.06481
761.503	0.481736	0.497389		1354.27	0.0466651	4.06049
143.106	0.286951	1.14192		359.206	0.0466748	4.06013
984.885	0.258521	1.28634		802.749	0.0466833	4.05981
1102.28	0.352007	0.871588		323.866	0.0469081	4.05134
941.517	0.0431445	4.15952		949.2	0.0469184	4.05095
570.993	0.309818	1.03842		313.225	0.0469417	4.05008
583.744	0.38465	0.760201		771.676	0.0469962	4.04803
549.56	0.0695546	3.34082		1119.83	0.0470645	4.04547
529.528	0.36085	0.840029		254.99	0.0470685	4.04532
1009.22	0.179341	1.81993		300.29	0.0470939	4.04437
311.076	0.292116	1.11764		480.8	0.0471633	4.04178
634.574	0.298206	1.0897		382.927	0.0473032	4.03656
514.877	0.100923	2.72408		602.66	0.0473332	4.03545
533.456	0.0110481	6.61991		761.503	0.0473599	4.03445
629.46	0.98024	0.00061549		674.642	0.0473782	4.03377
395.877	0.126232	2.36431		628.6	0.0473807	4.03368
969.67	0.142513	2.17323		721.892	0.047529	4.02818
447.354	0.0959263	2.80695		558.399	0.0475558	4.02719
1014.23	0.469119	0.526705		624.628	0.0475639	4.02689
873.694	0.163764	1.95813		409.379	0.0476101	4.02518
346.932	0.0980496	2.77117		548.54	0.0476669	4.02308
240.269	0.197776	1.67342		193.099	0.0476869	4.02234
909.788	0.00738703	7.37449		497.139	0.0477239	4.02098
526.429	0.804008	0.0618023		287.272	0.0477655	4.01945
513.355	0.615875	0.252753		1602.01	0.0478686	4.01565
266.25	0.127287	2.3511		357	0.0480689	4.0083
460.847	0.318242	1.00277		1425.9	0.0481789	4.00428
1486.39	0.697206	0.151973		528.494	0.0481921	4.0038
883.772	0.0156063	5.98146		568.65	0.0481977	4.0036
379.29	0.441031	0.596742		322.244	0.0481981	4.00358
109.1	0.514101	0.427728		342.265	0.0482332	4.0023
1177.66	0.0651435	3.45145		369.353	0.0482874	4.00033
949.667	0.781624	0.077116		89.0577	0.0482899	4.00024
717.746	0.435581	0.611144		662.752	0.0484019	3.99617
429.373	0.605911	0.267292		1157.79	0.0484579	3.99413
964.831	0.142856	2.16947		73.0616	0.0485005	3.99259
312.377	0.0118145	6.49527		601.546	0.048525	3.9917
706.64	0.300685	1.07854		989.273	0.0485472	3.9909
612.583	0.665137	0.188081		328.358	0.0485585	3.99049
1014.83	0.972141	0.00122372		1368.01	0.0487808	3.98246
697.704	0.0465887	4.02602		337.275	0.048791	3.98209
247.134	0.269726	1.22714		449.288	0.048819	3.98109
591.536	0.0225187	5.31383		135.093	0.0488652	3.97942
306.315	0.494518	0.468956		1028.8	0.0488812	3.97885
1560.3	0.161077	1.98351		121.1	0.0489875	3.97503
1161.86	0.81978	0.0520867		392.748	0.0491273	3.97003
562.52	0.0507918	3.87668		237.221	0.0491923	3.9677
1129.89	0.0550481	3.73834		463.257	0.049306	3.96365
203.18	0.738767	0.111624		1344.23	0.0494003	3.9603
337.218	0.00468364	8.24115		558.663	0.049438	3.95896
523.417	0.0795737	3.11547		545.469	0.0494672	3.95792
269.188	0.510996	0.434082		728.678	0.0496493	3.95147
1008.86	0.113541	2.53354		391.244	0.0497205	3.94896
908.02	0.076584	3.17934		698.448	0.0497278	3.9487
163.148	0.281044	1.1704		647.466	0.0497996	3.94617
528.494	0.662524	0.191225		419.342	0.049858	3.94411
369.352	0.454485	0.562341		93.0427	0.0498868	3.9431
125.095	0.0822254	3.06097		559.414	0.0499407	3.94121
633.58	0.00918842	6.96407		1135.83	0.049967	3.94028
746.621	0.88721	0.0201853		177.113	0.0499762	3.93996
636.353	0.0336055	4.59822		193.195	0.0500669	3.93678
588.533	0.0627101	3.516		318.198	0.0501717	3.93311
906.884	0.260111	1.27774		295.048	0.0501754	3.93299
217.034	0.600118	0.275981		362.982	0.0504733	3.92261
714.41	0.253942	1.31146		1055.93	0.050568	3.91932
494.301	0.233457	1.43112		395.227	0.0506958	3.9149
694.771	0.178011	1.83118		716.375	0.0507515	3.91298
331.173	0.445703	0.584614		409.349	0.0507906	3.91163
788.708	0.250439	1.33107		407.367	0.0508153	3.91078
509.475	0.62144	0.244856		732.744	0.0508635	3.90911
320.974	0.623535	0.241922		266.189	0.0509638	3.90566
384.924	0.76675	0.0883065		203.18	0.0509776	3.90519
1116.9	0.798111	0.0656613		1386.3	0.0510118	3.90402
868.806	0.799654	0.0646395		722.376	0.0510528	3.90261
278.158	0.94398	0.00495403		777.667	0.0511312	3.89992
1410.33	0.705325	0.143534		369.352	0.0511365	3.89974
719.702	0.179516	1.81846		595.173	0.0511783	3.89831
483.93	0.916368	0.0110642		1025.17	0.0512209	3.89685
328.376	0.204893	1.62111		1426.3	0.0512219	3.89682
413.33	0.370107	0.808124		1516.08	0.0513376	3.89287
868.685	0.992763	8.25e-05		848.789	0.051356	3.89224
225.258	0.66757	0.185182		278.284	0.0513993	3.89077
813.694	0.0159482	5.9417		610.41	0.0514596	3.88872
114.009	0.153118	2.06162		409.382	0.0514764	3.88815
142.166	0.00954156	6.89346		387.237	0.0515005	3.88733
818.824	0.0165678	5.87186		1928.35	0.0516111	3.88357
217.065	0.611403	0.259215		175.148	0.0517636	3.87841
427.383	0.832791	0.0447276		569.383	0.0519449	3.87229
312.326	0.810008	0.0580023		231.211	0.0520091	3.87013
229.117	0.354922	0.861065		697.535	0.0520962	3.86721
473.312	0.874394	0.0250742		601.436	0.0521138	3.86662
361.183	0.0279334	4.92682		119.104	0.0521357	3.86588
436.485	0.261914	1.26808		671.879	0.0522147	3.86324
915.89	0.55907	0.342838		998.888	0.0525279	3.85278
279.232	0.541418	0.374619		203.18	0.0525329	3.85262
151.148	0.440408	0.598376		235.242	0.0525709	3.85135
233.175	0.297872	1.09121		177.112	0.0526202	3.84972
507.31	0.225842	1.47891		597.425	0.0528001	3.84375
254.99	0.872305	0.0259224		295.69	0.0528395	3.84245
1660.5	0.705569	0.143285		71.0823	0.0529371	3.83923
606.424	0.151021	2.08297		397.487	0.0529404	3.83912
465.378	0.697023	0.152167		177.091	0.0531693	3.83159
641.479	0.653285	0.202589		177.163	0.0531885	3.83096
1013.7	0.187324	1.75441		277.216	0.053242	3.8292
164.92	0.0757151	3.19841		215.131	0.0533684	3.82506
162.05	0.880609	0.0226357		955.736	0.0535098	3.82044
601.436	0.151206	2.08108		511.287	0.053514	3.82031
773.665	0.017621	5.75918		669.433	0.0535256	3.81993
324.326	0.964495	0.00198806		341.314	0.0538754	3.80857
281.171	0.902059	0.015195		414.597	0.0539502	3.80615
430.558	0.00838934	7.13481		251.002	0.0541377	3.8001
920.86	0.0098116	6.84127		485.348	0.0541899	3.79842
656.599	0.380648	0.773129		428.445	0.0542142	3.79764
167.994	0.306777	1.05161		468.326	0.0542682	3.7959
765.056	0.097874	2.7741		576.573	0.0544741	3.7893
330.433	0.707258	0.141565		499.18	0.0544829	3.78902
317.15	0.315457	1.01442		767.724	0.0545512	3.78684
157.013	0.5604	0.34052		133.086	0.0546634	3.78326
762.5	0.333405	0.941654		623.508	0.054664	3.78324
514.366	0.151824	2.07476		80.0319	0.0548475	3.7774
291.27	0.25784	1.29004		780.475	0.0550523	3.77091
790.586	0.588155	0.294495		688.468	0.0550943	3.76959
646.599	0.302594	1.07003		1113.99	0.0551088	3.76913
828.69	0.774593	0.0823032		862.59	0.0551174	3.76885
445.319	0.767752	0.0875268		1047.81	0.0551449	3.76799
507.496	0.456629	0.557006		279.283	0.0551579	3.76757
238.166	0.405064	0.697145		1191.9	0.0552504	3.76466
309.279	0.000534161	12.5243		1034.9	0.0552576	3.76443
738.59	0.954052	0.00333101		694.771	0.0553455	3.76167
316.285	0.0435369	4.14375		911.803	0.0554031	3.75986
60.0475	0.381026	0.771901		309.973	0.0554932	3.75703
66.0303	0.592388	0.287855		1073.8	0.05551	3.7565
850.785	0.0124826	6.39327		1091.2	0.0555865	3.75411
617.917	0.0947911	2.82644		1576.2	0.0556739	3.75137
906.844	0.145069	2.14548		550.515	0.0556854	3.75101
233.227	0.416623	0.663463		328.32	0.0558141	3.747
69.0301	0.260057	1.27804		660.955	0.0558259	3.74663
744.496	0.98277	0.000467961		648.737	0.055868	3.74532
407.424	0.0650228	3.45459		628.496	0.0560026	3.74114
646.5	0.486617	0.486385		262.254	0.0560877	3.7385
124.08	0.572184	0.32044		99.115	0.0561374	3.73695
171.024	0.0788844	3.12996		347.278	0.0561496	3.73658
479.393	0.0783965	3.1403		866.72	0.0562125	3.73463
725.502	0.00993626	6.81768		572.456	0.0563198	3.73132
666.731	0.092275	2.87056		362.222	0.0563506	3.73037
540.387	0.19434	1.69948		835.756	0.0563679	3.72983
187.004	0.768255	0.0871368		451.537	0.0563931	3.72906
869.757	0.0162842	5.90348		692.617	0.0564439	3.72749
268.397	0.362002	0.835997		436.382	0.0565064	3.72557
752.602	0.302082	1.0723		717.006	0.0565182	3.7252
647.466	0.378314	0.780758		673.052	0.0565243	3.72502
1513.46	0.662364	0.191418		470.49	0.056578	3.72337
589.59	0.344956	0.897538		1033.72	0.0566329	3.72168
426.427	0.0193913	5.58475		278.898	0.0566506	3.72114
456.439	0.502661	0.451478		222.941	0.0567626	3.71771
689.495	0.172361	1.88006		560.503	0.0569241	3.71278
212.201	0.241908	1.38025		764.939	0.0570107	3.71013
260.238	0.308416	1.04448		229.195	0.0570925	3.70765
1042.86	0.53243	0.391551		989.693	0.0574198	3.69772
198.025	0.303163	1.0675		583.516	0.057482	3.69585
446.279	0.499204	0.458838		691.492	0.0575086	3.69504
595.49	0.291272	1.12157		665.514	0.0575151	3.69485
733.524	0.221164	1.50925		1147.87	0.0575611	3.69346
278.248	0.573757	0.31782		362.481	0.0576493	3.6908
394.403	0.737977	0.112326		905.252	0.057662	3.69042
994.939	0.299641	1.08323		484.409	0.0576803	3.68987
215.179	0.805818	0.0606423		1235.92	0.0577709	3.68715
809.076	0.134245	2.267		943.698	0.0578376	3.68515
1069.22	0.255887	1.30072		382.403	0.057861	3.68444
841.966	0.0595916	3.60277		1650.28	0.0580085	3.68003
262.301	0.560189	0.340887		1013.68	0.058048	3.67885
323.165	0.00857385	7.09393		771.511	0.0582482	3.67288
1100.9	0.736847	0.113334		601.397	0.0583247	3.67061
780.562	0.307821	1.04706		595.399	0.0583924	3.66859
970.804	0.882775	0.0218159		910.746	0.0585883	3.66279
745.469	0.617189	0.250875		777.801	0.0586024	3.66237
757.443	0.727234	0.12212		312.325	0.0588469	3.65516
874.129	0.0774738	3.16005		217	0.0588891	3.65392
372.311	0.551076	0.356992		375.264	0.0589227	3.65293
540.462	0.39311	0.733494		1020.26	0.0589411	3.65239
199.147	0.865947	0.0285936		485.341	0.0589445	3.65229
816.924	0.822588	0.0504485		378.282	0.0592608	3.64303
750.501	0.049286	3.92862		934.988	0.0592704	3.64275
623.467	0.0365441	4.45032		336.326	0.0592888	3.64221
760.513	0.331278	0.950001		799.778	0.0593124	3.64152
838.639	0.472251	0.519309		1850.19	0.0593757	3.63967
561.488	0.00890817	7.02214		627.675	0.0594842	3.63651
957.822	0.332025	0.947062		262.301	0.0594972	3.63614
133.086	0.686462	0.163571		137.132	0.0594974	3.63613
543.524	0.985593	0.000327171		467.266	0.0595267	3.63528
489.397	0.711699	0.137101		191.18	0.0596293	3.6323
618.667	0.319162	0.998956		1000.15	0.0597147	3.62982
590.866	0.815704	0.0545132		281.183	0.0599227	3.62381
789.696	0.127215	2.352		870.782	0.0599491	3.62305
621.52	0.213357	1.56165		523.546	0.0600176	3.62107
237.163	0.98289	0.00046144		477.344	0.060115	3.61827
638.69	0.0107861	6.66459		1625.11	0.0601533	3.61717
637.043	0.314636	1.01788		776.694	0.0601894	3.61613
713.606	0.090185	2.90823		820.63	0.0602557	3.61423
295.69	0.0943648	2.83382		288.253	0.060361	3.61121
777.64	0.598822	0.277949		233.226	0.0603891	3.61041
301.087	0.0769193	3.17204		411.636	0.0603926	3.6103
1062.97	0.139509	2.20656		640.624	0.0605881	3.60472
423.259	0.343477	0.903075		729.505	0.0606127	3.60402
705.512	0.273524	1.20777		556.725	0.0606224	3.60374
257.19	0.050533	3.88549		533.459	0.0606326	3.60345
901.976	0.263437	1.25998		632.633	0.0606541	3.60284
1076.93	0.0980909	2.77048		654.816	0.0606944	3.60169
289.289	0.971724	0.00126056		1400.29	0.0609337	3.59489
724.645	0.101265	2.71858		717.106	0.0609708	3.59384
694.725	0.00852741	7.10413		562.478	0.0610098	3.59274
569.545	0.195306	1.6921		464.269	0.0612963	3.58465
139.111	0.076265	3.18631		1061.83	0.061304	3.58443
890.876	0.267593	1.23817		495.572	0.0613082	3.58431
316.32	0.448795	0.576693		580.53	0.0613977	3.5818
864.73	0.908231	0.0133318		843.583	0.0614825	3.57941
529.595	0.720633	0.128366		329.271	0.0616552	3.57457
386.398	0.776996	0.08051		156.05	0.0617343	3.57236
311.295	0.00138321	10.6185		159.077	0.0618478	3.56919
485.297	0.255952	1.30037		712.463	0.0619173	3.56725
777.57	0.523366	0.409158		261.222	0.0619568	3.56616
906.736	0.888159	0.0198447		132.101	0.0620647	3.56316
370.367	0.0144473	6.12332		461.257	0.0620793	3.56275
389.287	0.285382	1.14942		457.286	0.0621221	3.56156
1442.36	0.695981	0.153271		207.211	0.0621447	3.56093
295.136	0.818655	0.0527508		245.124	0.0621472	3.56086
535.472	0.0143946	6.13005		597.167	0.0622867	3.557
378.225	0.838116	0.0418842		677.867	0.0623779	3.55448
615.362	0.140534	2.1951		639.427	0.0624196	3.55332
776.571	0.6383	0.221867		278.284	0.0625253	3.55041
832.239	0.407008	0.691382		291.265	0.0627198	3.54506
991.827	0.104661	2.665		522.361	0.0627299	3.54478
445.369	0.535106	0.386455		710.666	0.062807	3.54266
551.526	0.29948	1.08395		99.0429	0.0628091	3.5426
782.702	0.799417	0.0647954		303.252	0.0628473	3.54156
76.0364	0.621535	0.244723		392.157	0.0628881	3.54044
700.003	0.126283	2.36366		1022.24	0.0629668	3.53828
113.131	0.428069	0.631456		201.131	0.0631727	3.53266
133.063	0.26609	1.246		970.873	0.0634128	3.52613
771.676	0.132222	2.29093		661.472	0.0634249	3.5258
1078.97	0.219674	1.51909		686.647	0.0634856	3.52416
397.459	0.935723	0.00652551		236.15	0.0634973	3.52384
906.961	0.165293	1.9439		694.852	0.0635928	3.52125
281.25	0.529288	0.397593		762.5	0.0636183	3.52056
808.685	0.0550243	3.73908		437.274	0.0637281	3.5176
659.565	0.300089	1.08121		830.669	0.0637633	3.51664
125.132	0.510187	0.435749		1066.94	0.0637792	3.51621
421.414	0.523758	0.408385		1654.28	0.0638108	3.51536
256.348	0.878097	0.0236058		733.4	0.0638216	3.51507
710.666	0.371338	0.803966		161.118	0.0638517	3.51426
578.388	0.333748	0.940313		191.138	0.0639486	3.51165
89.0577	0.819277	0.0523833		107.069	0.0640426	3.50913
739.607	0.392178	0.736396		1472.37	0.0642313	3.50407
533.459	0.721127	0.127892		776.6	0.064346	3.501
645.966	0.33389	0.939761		329.215	0.064614	3.49385
662.605	0.00779155	7.27393		855.129	0.0647811	3.48941
203.18	0.664107	0.189316		761.032	0.0648439	3.48775
505.291	0.622118	0.243905		274.105	0.06485	3.48759
385.295	0.705674	0.143177		852.712	0.0649215	3.48569
1141	0.0449116	4.08967		397.243	0.0649237	3.48564
748.662	0.038424	4.36216		732.386	0.0649635	3.48458
230.248	0.862357	0.0301614		530.882	0.0651386	3.47996
730.494	0.817368	0.0535156		813.739	0.0652456	3.47714
545.477	0.168113	1.91807		783.045	0.0652631	3.47668
673.052	0.184252	1.77923		537.349	0.0652974	3.47578
672.537	0.29934	1.08458		377.234	0.0653124	3.47538
574.471	0.121515	2.42489		693.525	0.0653334	3.47483
355.778	0.289475	1.12999		168.106	0.0653365	3.47475
373.873	0.510612	0.434874		937.827	0.0655639	3.46878
539.534	0.689457	0.160289		572.904	0.0655993	3.46786
626.572	0.0374765	4.40601		1730.38	0.0657234	3.46461
426.429	0.392073	0.736722		559.355	0.0659136	3.45965
854.634	0.318364	1.00227		313.309	0.0659576	3.45851
130.015	0.369082	0.811599		149.132	0.0660222	3.45683
636.505	0.798055	0.0656981		391.243	0.0661007	3.45479
255.232	0.251513	1.32502		683.97	0.0662221	3.45164
1011.17	0.0683135	3.37117		566.621	0.0662225	3.45164
349.207	0.266128	1.24581		969.844	0.0662375	3.45125
214.253	0.630313	0.232583		782.754	0.0663159	3.44922
425.438	0.70374	0.14516		437.44	0.0663184	3.44915
356.352	0.0384541	4.36078		568.643	0.0663223	3.44905
787.68	0.0270742	4.98268		752.974	0.0663504	3.44832
471.833	0.158945	2.00399		652.632	0.0665017	3.44442
542.486	0.484216	0.491775		1104.97	0.06655	3.44317
1382.28	0.780319	0.078065		1083.22	0.0666395	3.44087
934.988	0.0522203	3.82891		634.721	0.0666539	3.4405
609.881	0.216984	1.53703		889.524	0.066656	3.44045
1041.92	0.820555	0.0516321		107.084	0.0667087	3.43909
772.71	0.0540627	3.76932		613.428	0.0667602	3.43777
306.315	0.346474	0.89189		557.44	0.0667614	3.43774
165.164	0.135121	2.25675		737.915	0.0667667	3.4376
194.214	0.00119969	10.9009		676.768	0.0668454	3.43558
137.132	0.343474	0.903088		139.019	0.0671223	3.4285
876.8	0.00430397	8.40332		556.408	0.0674166	3.42101
130.191	0.729551	0.119968		194.286	0.0675766	3.41695
409.079	0.818605	0.0527804		347.095	0.0677138	3.41347
723.8	0.703322	0.14559		569.318	0.0677497	3.41257
1404.98	0.136274	2.24339		201.164	0.0677605	3.41229
1038.86	0.396049	0.724409		415.211	0.067916	3.40837
768.686	0.793825	0.0685441		776.832	0.0680049	3.40613
878.923	0.00889484	7.02495		1167	0.0680529	3.40492
371.228	0.482262	0.496195		590.582	0.0680547	3.40488
203.18	0.767495	0.0877262		203.18	0.0682008	3.40121
384.384	0.00779591	7.27288		1124.98	0.0682593	3.39974
934.874	0.0080734	7.20701		267.23	0.0685418	3.39268
463.578	0.574957	0.315831		539.534	0.0685546	3.39236
385.179	0.961579	0.00232827		395.53	0.0685549	3.39235
413.376	0.173584	1.86933		690.981	0.0685656	3.39209
185.132	0.925203	0.00884328		548.617	0.0686038	3.39113
558.48	0.475015	0.512846		626.572	0.068788	3.38655
842.79	0.350655	0.876507		318.938	0.0688525	3.38495
402.357	0.00593913	7.78786		722.642	0.0688851	3.38414
682.759	0.350067	0.878656		90.0891	0.0690766	3.37939
285.279	0.039451	4.3159		654.686	0.069218	3.3759
813.931	0.0585055	3.63414		780.645	0.069295	3.374
1170.83	0.541496	0.374474		354.911	0.0696569	3.3651
565.518	0.0222082	5.33891		984.885	0.0697469	3.3629
659.058	0.302182	1.07185		822.695	0.0698359	3.36072
328.357	0.269973	1.22587		451.363	0.0698605	3.36012
548.975	0.370238	0.80768		1323.98	0.069899	3.35918
425.377	0.728899	0.120571		1022.91	0.0699	3.35915
233.192	0.852388	0.0347415		1044.83	0.0699526	3.35787
485.298	0.241662	1.3817		199.126	0.0701503	3.35305
794.652	0.14743	2.12034		566.048	0.070323	3.34885
244.264	0.617868	0.249907		1636.27	0.0703946	3.34712
487.541	0.762065	0.0920017		326.305	0.070415	3.34662
416.503	0.0748717	3.21715		702.62	0.0704614	3.3455
715.519	0.650643	0.20591		879.096	0.0704631	3.34546
284.346	0.874468	0.0250443		606.971	0.0706093	3.34192
668.618	0.0121641	6.44116		506.266	0.0706839	3.34012
666.485	0.421512	0.649632		392.748	0.0707158	3.33935
307.179	0.824598	0.0492931		414.537	0.0707819	3.33776
601.395	0.450486	0.572399		172.934	0.0710133	3.33219
551.376	0.133947	2.2705		848.774	0.0712081	3.32753
771.591	0.747472	0.104047		1069.19	0.0712503	3.32652
607.471	0.487399	0.484638		509.323	0.0712697	3.32605
862.676	0.73593	0.114157		701.465	0.0714171	3.32253
574.989	0.0157521	5.96439		735.521	0.0715738	3.3188
784.594	0.469987	0.524648		537.377	0.0717926	3.3136
264.317	0.222531	1.50031		414.431	0.0718996	3.31106
607.446	0.770231	0.0856133		206.097	0.0720236	3.30813
654.686	0.700555	0.148458		620.704	0.0721938	3.30411
549.889	0.345017	0.897311		784.508	0.0722128	3.30366
1080.27	0.479776	0.501861		391.29	0.0722691	3.30233
616.559	0.921186	0.00982193		864.73	0.0723912	3.29946
662.753	0.41255	0.675171		184.074	0.0725256	3.2963
668.655	0.766264	0.088686		1153.98	0.0725421	3.29592
1036.9	0.0983106	2.76683		435.284	0.0728949	3.28766
694.476	0.178712	1.82524		508.467	0.0729924	3.28539
735.609	0.811682	0.0569655		407.367	0.0730594	3.28383
637.484	0.191319	1.72284		973.747	0.0731165	3.2825
982.161	0.0855271	2.99573		903.912	0.0731666	3.28134
701.189	0.156979	2.02316		616.562	0.0732592	3.27919
436.483	0.310703	1.03462		298.168	0.0732871	3.27854
343.007	0.440627	0.597801		366.408	0.0733345	3.27744
268.948	0.655018	0.200427		534.523	0.0735317	3.27288
269.152	0.357049	0.853463		1632.16	0.0737347	3.26819
1154.95	0.925196	0.00884497		749.538	0.0737379	3.26812
310.345	0.271336	1.21888		728.65	0.0737503	3.26783
643.527	0.146431	2.13092		308.971	0.0737597	3.26762
412.576	0.0219773	5.35779		125.107	0.0738395	3.26578
242.248	0.0196242	5.56305		399.187	0.0739233	3.26385
897.141	0.0594492	3.60685		491.375	0.0739991	3.26211
898.718	0.365522	0.823786		911.919	0.0740029	3.26202
853.909	0.625351	0.239398		1472.34	0.0741475	3.25871
980.277	0.237879	1.40423		584.928	0.0743103	3.25498
567.353	0.0236213	5.22762		127.147	0.0743919	3.25312
632.485	0.664465	0.188887		327.201	0.0744015	3.2529
1516.08	0.210868	1.57884		69.003	0.0744569	3.25164
495.572	0.816382	0.054106		1194.82	0.0744845	3.25101
452.901	0.71561	0.133237		774.683	0.0745791	3.24885
238.04	0.0687323	3.36086		696.868	0.0747006	3.24609
781.671	0.361804	0.836689		576.57	0.0748178	3.24343
311.387	0.0309684	4.74308		1035.81	0.0748589	3.2425
1061.83	0.117524	2.47824		1674.32	0.0748932	3.24172
584.991	0.190284	1.73095		494.834	0.0749814	3.23972
786.535	0.201217	1.64786		750.789	0.0750368	3.23847
652.632	0.929944	0.00775497		601.466	0.0750456	3.23827
640.499	0.401215	0.708677		269.188	0.075183	3.23517
566.623	0.369224	0.811117		628.439	0.0752123	3.23451
1523.36	0.156071	2.0321		188.104	0.0752548	3.23355
608.607	0.54938	0.360045		586.398	0.0753286	3.23189
765.851	0.601586	0.273763		477.396	0.0754538	3.22907
898.673	0.382535	0.76701		758.56	0.0754664	3.22879
839.813	0.0206421	5.47126		139.148	0.0755174	3.22764
551.892	0.106137	2.64231		566.391	0.0757818	3.22172
393.316	0.368918	0.812158		347.233	0.0759218	3.21859
285.243	0.0392718	4.32388		886.889	0.0763657	3.20871
565.032	0.209382	1.58922		863.241	0.0764174	3.20757
296.295	0.613974	0.255487		546.84	0.076487	3.20603
149.096	0.849417	0.0361714		664.835	0.0765549	3.20452
441.269	0.241293	1.38388		486.446	0.0766701	3.20198
1093.97	0.00964968	6.87238		536.612	0.076707	3.20117
704.149	0.983115	0.000449411		431.255	0.07673	3.20066
622.463	0.563876	0.334512		740.807	0.0768054	3.19899
410.923	0.965582	0.00186812		700.657	0.0768347	3.19835
856.749	0.174692	1.85967		533.794	0.0769829	3.19509
254.108	0.605404	0.268045		169.195	0.0771275	3.19191
257.007	0.217786	1.53165		518.338	0.0772081	3.19014
560.519	0.738407	0.111943		427.794	0.0773461	3.18712
960.889	0.0285569	4.88742		792.831	0.0775151	3.18343
676.768	0.556744	0.346917		482.304	0.0775386	3.18292
457.355	0.0885112	2.93909		613.421	0.0778154	3.17689
755.532	0.256195	1.29903		584.559	0.0778865	3.17535
670.825	0.498591	0.460153		859.88	0.0780236	3.17238
654.547	0.922934	0.00938969		540.322	0.0780535	3.17173
591.534	0.0136355	6.22993		264.269	0.0781135	3.17043
526.514	0.548884	0.360942		392.404	0.0782324	3.16786
257.226	0.733762	0.116114		1453.94	0.0784091	3.16405
133.1	0.752768	0.0995818		182.083	0.07844	3.16338
729.759	0.986094	0.00030478		652.658	0.0787355	3.15703
698.886	0.732118	0.11761		664.452	0.0788095	3.15544
352.281	0.395994	0.724578		284.523	0.0788621	3.15432
416.779	0.677426	0.173712		295.181	0.079042	3.15047
577.48	0.0973768	2.78241		343.195	0.0791272	3.14865
354.336	0.739019	0.1114		757.443	0.079129	3.14861
995.847	0.417602	0.660674		177.145	0.0791669	3.1478
790.582	0.0296574	4.82002		491.306	0.0792026	3.14704
360.359	0.0590575	3.61812		970.142	0.0792155	3.14677
568.853	0.381173	0.771421		727.644	0.0793961	3.14292
633.453	0.0831374	3.04267		760.776	0.0793983	3.14288
589.508	0.188503	1.74501		716.495	0.0794399	3.14199
892.828	0.197407	1.67619		421.346	0.0794609	3.14155
320.331	0.384481	0.760742		781.397	0.0796418	3.13771
570.655	0.0955778	2.8129		401.175	0.0797074	3.13632
696.869	0.234562	1.42434		595.733	0.0797896	3.13458
238.374	0.455987	0.558601		705.512	0.080062	3.12884
706.56	0.94624	0.00456184		1223.88	0.0800708	3.12865
299.128	0.159555	1.99809		1220.92	0.0800991	3.12805
872.83	0.775586	0.0815598		510.374	0.0801191	3.12763
244.922	0.182591	1.79285		989.742	0.0801557	3.12686
532.504	0.661111	0.192937		736.526	0.0802068	3.12579
270.976	0.09084	2.89632		744.719	0.0803192	3.12343
230.998	0.428405	0.630536		666.646	0.0803867	3.12201
821.667	0.571868	0.320968		581.058	0.0807645	3.11411
642.604	0.241705	1.38144		856.749	0.0808079	3.11321
349.346	0.876539	0.024218		522.483	0.0809909	3.10939
810.612	0.48327	0.493911		419.757	0.0810821	3.1075
794.576	0.419473	0.655371		1045.77	0.0812331	3.10437
261.044	0.199289	1.66212		424.305	0.0812459	3.1041
561.488	0.0112999	6.57799		606.539	0.081458	3.09971
721.6	0.341381	0.910976		618.616	0.0814753	3.09935
619.498	0.920151	0.0100824		343.007	0.0814822	3.09921
1433.17	0.68249	0.167985		622.465	0.0815255	3.09832
357.264	0.606656	0.266187		469.335	0.0816508	3.09573
701.465	0.130292	2.31416		651.534	0.0818483	3.09167
590.551	0.30176	1.07373		701.598	0.081856	3.09151
438.855	0.557828	0.345011		865.529	0.0818854	3.0909
231.211	0.886934	0.0202848		887.915	0.0818868	3.09088
1133.64	0.117398	2.47996		191.106	0.0819063	3.09047
296.943	0.827993	0.0473731		808.683	0.0819488	3.0896
768.739	0.561073	0.33935		506.837	0.082019	3.08816
285.258	0.807193	0.0597689		316.2	0.0821326	3.08583
241.195	0.697104	0.152081		1331.1	0.0821651	3.08517
538.863	0.864194	0.0293538		375.214	0.0821721	3.08502
292.299	0.463169	0.540977		175.148	0.0822194	3.08406
500.902	0.820138	0.0518766		804.713	0.0822315	3.08381
413.329	0.336505	0.929613		175.148	0.0822848	3.08272
697.875	0.191577	1.72083		842.78	0.0823374	3.08164
504.424	0.818437	0.0528801		1179.86	0.0823959	3.08045
668.743	0.119113	2.45676		237.163	0.0825888	3.07652
423.362	0.990205	0.000151215		280.264	0.0826153	3.07598
537.488	0.015546	5.98856		714.937	0.0826531	3.07521
1153.13	0.664577	0.188753		668.869	0.0827056	3.07414
1033.18	0.0891179	2.92783		370.328	0.082717	3.07391
614.537	0.68254	0.167929		219.211	0.0827478	3.07328
666.646	0.824804	0.0491757		515.391	0.0827479	3.07328
998.888	0.371814	0.802362		89.0577	0.0827871	3.07249
1036.22	0.43804	0.604612		1033.77	0.0828211	3.0718
245.084	0.249693	1.33528		113.069	0.0828307	3.0716
637.539	0.474102	0.514975		607.566	0.0831215	3.06571
575.503	0.00674518	7.54636		481.302	0.0831784	3.06456
853.469	0.04698	4.01152		397.546	0.083321	3.06168
315.381	0.016412	5.88917		273.221	0.083448	3.05913
496.876	0.298198	1.08973		701.396	0.0835388	3.0573
1326.98	0.907265	0.0136153		158.154	0.0836647	3.05477
320.331	0.342755	0.905788		669.465	0.0836932	3.0542
1012.85	0.571107	0.322242		348.722	0.0837707	3.05265
477.396	0.493682	0.470777		610.417	0.0837996	3.05207
562.399	0.200744	1.65134		403.562	0.0838324	3.05141
589.481	0.153967	2.05307		657.405	0.0839131	3.04979
1092.98	0.137342	2.23112		523.472	0.0839134	3.04979
542.439	0.580511	0.306733		569.404	0.0839521	3.04901
853.97	0.0787668	3.13244		119.085	0.0840032	3.04799
1493.19	0.064343	3.4724		410.923	0.0840092	3.04787
440.444	0.0565944	3.69089		617.517	0.0840264	3.04753
320.331	0.366206	0.821432		1017.77	0.0841606	3.04485
829.725	0.0353219	4.51025		657.369	0.0841675	3.04471
242.291	0.117879	2.47342		668.627	0.0842101	3.04387
425.326	0.434647	0.61364		882.82	0.0845495	3.03712
926.124	0.0861744	2.98326		631.143	0.0848162	3.03184
912.102	0.226372	1.47552		275.045	0.0849568	3.02906
560.877	0.329549	0.95684		746.655	0.0850431	3.02736
408.024	0.163282	1.96265		1013.96	0.0852245	3.02378
656.62	0.904057	0.0145784		1562.2	0.0855257	3.01787
425.898	0.660969	0.193109		554.516	0.0855964	3.01649
514.531	0.236451	1.41284		860.697	0.0856079	3.01626
353.202	0.13083	2.30764		341.199	0.0856788	3.01487
650.622	0.664187	0.189221		122.008	0.0857086	3.01429
1039.46	0.168675	1.91297		286.914	0.0858143	3.01223
656.75	0.642718	0.216073		601.668	0.0858206	3.0121
433.337	0.470702	0.522955		309.19	0.0858727	3.01109
589.426	0.0794947	3.11712		515.55	0.0859116	3.01033
106.048	0.958782	0.00267994		790.747	0.086052	3.00759
1229.03	0.801766	0.0632547		684.564	0.0860933	3.00679
280.299	0.39072	0.740954		149.096	0.0861102	3.00646
123.116	0.424582	0.64107		198.94	0.0863218	3.00235
240.315	0.160126	1.99261		254.248	0.0863301	3.00219
1167	0.781705	0.0770575		319.135	0.0863401	3.002
1500.39	0.96753	0.00166251		1169.01	0.0863584	3.00164
560.576	0.941776	0.0053524		397.342	0.086407	3.0007
886.889	0.818585	0.0527922		1042.82	0.0865422	2.99809
121.1	0.466734	0.53239		261.148	0.0866258	2.99647
522.483	0.975782	0.000924664		639.944	0.0867357	2.99435
241.317	0.257002	1.29461		189.092	0.0869799	2.98965
449.382	0.0415996	4.22313		97.0994	0.0869844	2.98956
571.416	0.464402	0.537996		163.148	0.0870764	2.98779
700.644	0.827023	0.0479177		842.781	0.0870832	2.98766
870.813	0.166124	1.93624		161.133	0.0870879	2.98757
428.542	0.304238	1.06274		442.525	0.0870884	2.98756
521.456	0.0147035	6.09096		692.746	0.0871388	2.98659
797.589	0.852749	0.0345699		489.418	0.0871932	2.98555
358.624	0.607237	0.265327		556.529	0.0873525	2.9825
428.265	0.434298	0.614575		786.604	0.0875911	2.97794
635.387	0.357568	0.851614		857.764	0.0878116	2.97374
511.365	0.0117803	6.50064		714.673	0.0878287	2.97341
594.026	0.140308	2.19762		612.592	0.087831	2.97336
549.487	0.0120701	6.45555		808.685	0.0879527	2.97105
879.859	0.413663	0.671954		662.753	0.0881382	2.96753
116.226	0.236426	1.413		88.0428	0.0882819	2.96481
1042.82	0.921562	0.00972819		688.434	0.0883442	2.96363
71.0455	0.696253	0.152982		936.841	0.0883995	2.96259
560.902	0.092013	2.87523		610.897	0.0885585	2.95959
318.198	0.761508	0.0924468		311.204	0.0885812	2.95916
940.794	0.68038	0.170357		672.98	0.0886793	2.95731
688.468	0.316786	1.00885		377.805	0.0887168	2.9566
664.71	0.740426	0.110157		435.331	0.0889069	2.95303
573.353	0.118562	2.46418		581.473	0.0889084	2.953
350.261	0.782579	0.0764259		1822.47	0.0889397	2.95242
409.349	0.503375	0.449968		404.21	0.0890728	2.94992
579.422	0.487963	0.483381		252.269	0.0892531	2.94655
1141.65	0.018361	5.68413		1750.41	0.0892603	2.94641
738.697	0.704734	0.144139		772.523	0.0894337	2.94317
99.9783	0.205053	1.61996		463.836	0.089435	2.94315
668.623	0.226025	1.47774		513.414	0.0894432	2.943
690.628	0.267228	1.24007		676.506	0.0894491	2.94289
619.524	0.980244	0.000615226		400.244	0.0896268	2.93958
829.962	0.0884851	2.93958		820.501	0.0896742	2.9387
668.711	0.942954	0.00513761		913.084	0.0898053	2.93626
703.979	0.14162	2.18306		718.614	0.0899605	2.93338
119.104	0.528454	0.399209		797.743	0.0900112	2.93244
657.408	0.371515	0.803369		1692.34	0.0900964	2.93086
116.069	0.548235	0.362118		400.894	0.0901473	2.92992
848.659	0.31937	0.998096		397.524	0.0902664	2.92772
760.776	0.75422	0.0983761		215.18	0.0903868	2.9255
906.258	0.271738	1.21683		606.941	0.0904914	2.92357
107.084	0.589903	0.291741		805.058	0.0905049	2.92333
309.19	0.83154	0.0454097		200.04	0.0905564	2.92238
680.378	0.0550678	3.73772		284.178	0.0908069	2.91778
634.722	0.514149	0.42763		672.681	0.091032	2.91365
508.467	0.866536	0.0283405		509.147	0.0910323	2.91365
525.331	0.176919	1.84048		130.997	0.0910349	2.9136
724.672	0.408948	0.685671		473.397	0.0910527	2.91327
667.552	0.705718	0.143132		576.655	0.0911133	2.91217
1472.05	0.123836	2.39475		631.502	0.0911576	2.91136
311.295	0.0778684	3.15157		733.469	0.0911941	2.91069
518.438	0.252612	1.31886		682.987	0.0911999	2.91059
747.017	0.412039	0.676651		890.814	0.091381	2.90728
608.559	0.214761	1.55206		414.209	0.0914141	2.90668
689.583	0.446292	0.583097		1468.35	0.0915015	2.90509
415.255	0.550769	0.357544		695.095	0.0915115	2.90491
563.503	0.0105265	6.71		280.299	0.0915267	2.90463
265.253	0.671369	0.18071		482.585	0.0916248	2.90285
548.54	0.728288	0.121138		510.587	0.0916753	2.90193
369.024	0.315233	1.01537		423.259	0.0917212	2.9011
1058.24	0.460074	0.548517		99.0788	0.0917725	2.90017
268.35	0.282855	1.16159		1410.33	0.0917816	2.90001
379.294	0.944182	0.00491846		145.052	0.0917972	2.89972
563.504	0.020672	5.46864		718.887	0.0918172	2.89936
740.568	0.518572	0.418693		379.294	0.0918765	2.89829
481.256	0.651918	0.204303		1486.39	0.0920171	2.89574
904.829	0.0207445	5.46229		1207.89	0.0920226	2.89564
551.464	0.036028	4.47536		875.629	0.0921429	2.89347
301.257	0.0525407	3.81839		515.387	0.0921868	2.89268
327.201	0.465501	0.535347		320.974	0.092347	2.88979
363.172	0.348687	0.883718		535.325	0.0924231	2.88842
386.56	0.531351	0.393619		1708.33	0.0924375	2.88816
1546.3	0.100409	2.73239		1706.35	0.0924476	2.88798
865.259	0.49459	0.468798		811.61	0.0925939	2.88535
393.351	0.552853	0.353813		593.497	0.0926505	2.88434
205.159	0.927726	0.00825512		429.268	0.0926526	2.8843
219.169	0.750667	0.10134		776.474	0.0927078	2.88331
760.863	0.328269	0.961933		551.707	0.0927935	2.88177
1146.32	0.383199	0.764867		912.763	0.0928014	2.88163
621.487	0.0868371	2.9706		836.715	0.0928132	2.88142
632.598	0.837186	0.042374		767.389	0.092829	2.88114
876.691	0.359062	0.846324		274.105	0.0929736	2.87855
391.504	0.00644121	7.63374		1634.26	0.0930469	2.87724
582.579	0.647945	0.209338		269.152	0.0930766	2.87671
227.201	0.390739	0.740895		265.208	0.093224	2.87408
451.422	0.512804	0.430374		389.253	0.0932926	2.87286
245.226	0.776803	0.0806531		640.859	0.0933981	2.87099
1277.94	0.210639	1.58043		674.587	0.0936938	2.86574
688.434	0.640558	0.218895		203.18	0.093712	2.86541
109.1	0.291116	1.1223		174.931	0.0937131	2.8654
292.3	0.596476	0.281536		659.39	0.0937373	2.86497
654.603	0.0438053	4.13305		495.504	0.093806	2.86375
463.836	0.178633	1.82591		1537.08	0.0939046	2.86201
705.498	0.386698	0.753659		397.652	0.0939275	2.8616
598.084	0.609307	0.262279		350.339	0.0940046	2.86024
313.274	0.0276159	4.94725		956.857	0.0940049	2.86023
637.68	0.500869	0.455283		280.263	0.0940349	2.85971
660.447	0.991311	0.000119002		226.952	0.0940742	2.85901
700.467	0.763428	0.0909184		640.709	0.0940888	2.85875
71.0823	0.144141	2.15549		680.786	0.0941175	2.85825
634.571	0.686692	0.163317		680.662	0.094147	2.85773
482.301	0.852796	0.0345475		849.084	0.0944222	2.85289
377.106	0.252158	1.3214		705.983	0.0945224	2.85113
401.342	0.273063	1.2101		746.66	0.0945485	2.85067
697.133	0.42088	0.651405		383.254	0.0949141	2.84427
525.369	0.0882992	2.94304		101.093	0.0949448	2.84373
424.45	0.253911	1.31163		722.623	0.0949536	2.84358
1016.81	0.567241	0.328764		445.367	0.0949933	2.84289
817.587	0.821186	0.0512634		1075.81	0.0950189	2.84244
237.221	0.774307	0.0825187		666.691	0.0951162	2.84074
740.492	0.416102	0.664949		533.347	0.0953509	2.83666
385.22	0.552508	0.354429		827.071	0.0954698	2.8346
709.779	0.297701	1.09199		664.71	0.0955554	2.83311
262.254	0.524586	0.406758		582.547	0.095557	2.83308
559.606	0.148898	2.10495		66.0303	0.0955623	2.83299
419.342	0.742922	0.10797		613.344	0.0956076	2.83221
599.923	0.495668	0.466458		243.211	0.0956278	2.83185
575.883	0.901957	0.0152268		706.806	0.0958889	2.82734
420.992	0.224129	1.48993		309.237	0.0959317	2.8266
767.367	0.729042	0.120439		650.967	0.0959682	2.82597
593.549	0.0216012	5.38901		460.283	0.0961208	2.82334
88.0428	0.868871	0.0273483		495.441	0.0961349	2.8231
860.871	0.0650351	3.45427		724.682	0.0962329	2.82141
299.263	0.369431	0.810417		412.187	0.0962835	2.82054
383.331	0.587167	0.296057		461.113	0.0964832	2.81711
313.174	0.127738	2.34549		470.851	0.0965546	2.81589
1573.43	0.304598	1.06116		839.744	0.0965549	2.81588
281.189	0.811135	0.0573032		426.449	0.0966064	2.815
404.336	0.00281121	9.22648		121.1	0.0966118	2.81491
786.729	0.170208	1.89918		117.053	0.0966281	2.81463
705.428	0.279922	1.17589		289.242	0.0968964	2.81004
529.325	0.349491	0.880766		711.78	0.0969577	2.80899
830.723	0.107589	2.62034		987.8	0.097	2.80827
321.184	0.0518927	3.83974		899.77	0.0970114	2.80808
626.605	0.673558	0.178162		906.961	0.0970135	2.80804
481.367	0.124079	2.39164		726.793	0.0970892	2.80675
223.206	0.509036	0.438128		1231	0.0974729	2.80023
586.658	0.829881	0.0463224		619.498	0.0975104	2.79959
558.663	0.0219506	5.36		752.378	0.0975805	2.79841
395.368	0.301027	1.07701		354.2	0.0975864	2.7983
305.173	0.852165	0.0348481		405.313	0.0975923	2.79821
199.125	0.649979	0.206751		619.903	0.0978084	2.79455
486.499	0.224364	1.48842		639.76	0.0979521	2.79212
611.828	0.610979	0.259834		235.205	0.0979592	2.792
401.278	0.207985	1.59906		882.004	0.0979817	2.79162
714.937	0.267492	1.23869		442.231	0.0981719	2.78842
955.744	0.25387	1.31186		942.842	0.0983135	2.78604
681.078	0.351829	0.872232		306.315	0.0984151	2.78433
323.866	0.791455	0.0701673		1170.83	0.0984336	2.78402
292.3	0.33251	0.945156		977.725	0.0984395	2.78392
576.655	0.847461	0.0371295		610.781	0.098465	2.7835
551.504	0.0138428	6.2021		591.92	0.098938	2.77558
600.425	0.766136	0.0887858		568.566	0.0991718	2.77169
494.834	0.882913	0.0217641		485.31	0.0991847	2.77147
414.761	0.26322	1.26113		595.355	0.0993558	2.76863
571.401	0.285263	1.14999		658.946	0.0993882	2.76809
187.001	0.165366	1.94323		918.842	0.099402	2.76786
535.472	0.011901	6.48172		331.259	0.0995301	2.76574
650.449	0.191748	1.7195		1437.96	0.0995644	2.76517
677.48	0.116202	2.49636		1099.96	0.0996998	2.76293
634.721	0.687938	0.161949		528.311	0.0997509	2.76209
1055.19	0.0973561	2.78276		551.321	0.0997649	2.76185
962.905	0.0271294	4.97903		293.05	0.0997686	2.76179
640.709	0.647096	0.210423		1088.98	0.0999627	2.75859
193.138	0.2908	1.12377		766.399	0.0999754	2.75838
426.325	0.740896	0.109743		654.604	0.100083	2.7566
[truncated: 4,504 more rows]

## Sheet: SI Figure S1
repidx	group	label	159	479	777	844	1973	2046	2108	3151	3175	3296	3310	3343	3354	3865	4028	4184	4419	4678	5006	5407	5536	5755	5787	5798	5810	5857	6244	6275	6319	6359	6598	6730	6922	6950	7015	7309	7484	7527	7760	8086	8122	8397	8476	459	518	1114	1132
162	Drug Naive	0	69.3394	2172.86	0	646.011	9.11348	984.142	7798.13	2378.8	0	525.244	198.636	271.428	0	140.312	1490.31	61.659	2074.29	0	0	407.964	1467	1.1199	3883.18	919.543	407.154	1729.13	338.642	290.743	72.7289	3000.65	1006.63	675.734	277.161	18919	1359.5	582.193	361.553	212.593	39830.7	742.62	2986.2	0	71.5754	0	0	2.76936	976.213
163	Drug Naive	0	4.77553	0	281.706	67.7679	0	1052.34	0	174.34	0	1103.24	168.611	0	10.8887	7.25013	0	22.7367	1148.04	64.0817	0.575012	232.525	784.423	6.24219	2098.03	287.358	1407.99	381.535	705.045	275.326	14.1791	2618.96	457.707	663.394	65.2248	38005.9	2230.16	3850.45	446.618	61.5599	7.53941	78.5934	390.348	2.89826	183.606	8600.29	1530.04	54.9491	289.357
164	Drug Naive	0	37.2188	0	0	0	0	0	0.397586	89.1435	400.795	0	225.41	0	428.102	25.9096	0	74.9922	1594.43	3.33524	0	142.338	2986.43	148.88	839.324	0	0	14.5014	77.0368	284.828	4.62949	2425.53	158.307	3919.19	61.5612	16466.8	1801.75	691.288	616.167	80.1919	187.458	509.309	659.276	101.106	2.20964	0	0	28.2405	112.881
165	Drug Naive	0	11.0977	0	0	0	5.79557	772.954	0	37.3576	0	1044.75	533.249	0	2027.78	22.2911	0	0	1448.98	0	0.437696	67.1122	1141.9	775.732	1002.48	0	444.385	192.399	97.8417	69.0058	103.409	1950.37	491.599	442.949	79.6681	9663.56	2877.6	6419.72	113.495	5.09285	35.9362	402.638	279.243	151.144	14.8766	26888.7	8633.73	12.1933	283.559
166	Drug Naive	0	45.2699	0	4083.12	6.61914	90.803	0	3.59504	93.2442	0	481.156	174.524	10355.3	483.397	0	9602.08	0	72.1144	264.212	769.51	154.73	0	75.6863	244.932	0	0	1467.38	282.003	0.253043	4.42799	267.79	0	266.738	183.465	27956.8	2612.9	1879.25	346.74	0	108.36	669.233	0	220.313	62.0379	3343.78	13548.4	76.0035	32.4156
167	Drug Naive	0	5.50694	0	286.882	0	12.6475	136.871	46.2235	59.6519	658.614	1956.3	483.012	670.523	306.286	4.7443	0	160.18	177.383	226.45	324.593	146.814	980.256	1412.62	1301.36	1751.24	0	357.4	286.893	157.515	107.382	3396.07	613.454	389.893	152.819	5023.85	1462.01	4227.18	1062.22	107.381	153.451	568.179	0	947.941	33.0258	9424.14	12857.9	72.3567	196.523
168	Drug Naive	0	1.37178	65.5316	4500.5	2.40961	58.4259	0	0	87.3004	0	3172.68	379.424	1428.6	548.925	93.4111	4010.92	217.631	248.928	292.724	435.14	48.2513	512.995	3106.17	1043.62	423.116	616.428	0	578.061	222.71	210.111	3215.41	1955.74	168.511	103.428	2837.52	2959.34	7060.96	553.97	172.16	149.915	265.862	505.76	633.405	120.142	13692.4	9861.46	115.697	270.432
169	Drug Naive	0	2.5499	8.54794	0	16.5283	0	196.158	0.656026	29.8613	0	366.825	6.27974	2148.51	0	154.75	0	0	3727.77	15.6875	0	25.8154	0	193.295	469.96	659.838	0	722.188	689.017	20.6928	119.716	1263.41	681.629	459.5	118.133	4390.2	1051.85	0	259.53	143.478	2.5518	556.579	714.203	97.4473	109.839	0	0	33.5702	126.801
170	Drug Naive	0	57.8007	147.499	724.058	0.53243	0	382.823	0	14.6772	325.763	2317.13	410.46	0	2188.92	5.08847	0	137.55	161.299	33.3171	386.727	576.567	594.491	54255.7	1088.37	3505.85	4606.7	0	247.814	22.2266	75.3235	315.655	364.08	490.208	82.9741	5992.42	4500.29	10799.7	97.4576	57.8352	320.155	122.343	1402.67	240.978	0	9499.41	10458.4	1.36046	131.659
171	Drug Naive	0	0	0.0203587	0	0	0.3679	0	0	35.6693	0	1776.88	18.7182	0	0	0	0	155.481	1085.4	0	0	259.677	800.949	0	9099.8	1183.26	655.941	378.533	263.476	42.925	110.014	1586.08	0	364.404	124.711	23995.9	3508.57	1738.99	615.597	175.392	124.409	307.135	555.674	53.0073	47.9774	0	0	0	84.921
172	Drug Naive	0	637.551	47.8339	512.427	0.593191	2706.56	221.251	0.446665	0	0	0	0	0	17.0795	0	1431.18	0	41398.8	9.58058	0	126.893	0	48.4627	0	0	0	0	800.437	48.2037	60.3076	0	169.896	1337.66	143.683	0	0	0	0	0	0.464255	585.021	0	661.013	247.321	0	0	642.483	561.018
173	Drug Naive	0	239.898	0	106756	2.27128	9.39447	2003.02	0.210406	599.858	10694.5	33134.5	0	10977.6	148.498	3327.9	57640	258.071	170.483	0	3966.06	754.939	0	13.9136	2007.82	38458	30163.7	486.689	1910.95	500.053	488.333	5641.46	0	162.472	2087.66	1639.63	5132.75	2492.6	773.884	152.594	777.246	513.035	43967.9	6749.32	1801.04	16442.5	3191.05	9.42957	158.732
174	Drug Naive	0	320.764	1310.87	41063.7	346.968	1.19944	2055.06	0.510432	0	45700.3	35243.6	0.00872206	28535.5	1136.04	7192.78	69845.5	138.375	110.2	0	29101.3	697.98	1689.15	11.9466	2488.92	57271.1	22061.2	3411.41	1868.51	831.157	278.409	4707.81	0	0	1628.92	12457.6	2357.77	2216.53	916.156	30.7625	417.916	611.765	55274.8	5461.38	2847.12	15042.9	1781.91	67.9438	237.496
175	Drug Naive	0	6.37076	0	0	12.006	29.2818	6952.24	171.839	0	17063.7	28653	0	1610.19	2721.54	264.834	16721.2	267.486	9.2501	35.9729	5276.86	509.88	2331.31	0	3856.56	36887.2	26946.8	1439.26	272.473	273.726	196.853	9016.84	896.64	909.857	2782.69	3437.02	5766.18	3874.22	826.209	83.5879	93.7514	1909.69	45784.9	4866.03	1105.24	18918.7	9369.87	1587.1	12.9927
176	Drug Naive	0	2692.07	57.7296	66891.2	249.424	348.614	1311.41	0	0	54013	51054	2.71043	10025.6	2960.55	12045.5	120450	1142.73	0	0	120540	331.441	705.423	14.3199	974.766	52295.6	58163.3	1341.01	0	180.518	180.813	1305.02	312.585	319.204	2334.42	472.05	4348.06	13104.4	1040.72	351.817	2727.15	561.279	83506.6	2171.19	0	10005.5	8367.26	0	71.5755
177	Drug Naive	0	0	0	46404.1	0	27.1883	0	4.1189	1478.75	139101	19410.5	0	11623.7	181.767	9212.85	88363.9	24.4799	82.4732	0	4064.59	1103.56	1217.39	139.754	18374.8	39948.2	18634.5	20.3158	184.585	260.141	3.13603	1210.42	5598.55	1472.11	1936.01	0	23328	943.938	779.038	11.788	197.396	349.7	40694.6	4079.15	205.697	0	0	213.185	220.478
178	Drug Naive	0	59.6039	0	0	1.85469	0	636.53	0.0459219	0	19998.8	29884.8	53.0446	474.629	307.307	122.626	16107.7	0	0	55.4507	115.51	322.17	3441.73	0	6199.12	35973.1	22809.9	150.798	579.733	182.912	349.821	8494.64	0	59.6976	1525.7	5071.49	6990.18	900.563	896.544	194.418	0	1163.44	54469.1	2582.62	318.416	0	0	0	134.868
179	Drug Naive	0	161.208	0	30624.7	0	523.565	12.3349	0	58.37	49783.4	31950.3	0.695396	48266.9	2283.75	11681.1	136362	583.374	4533.67	336.747	8576.23	786.256	2218.06	36.4619	0	43160.9	21987.5	2281.53	270.154	173.178	253.227	1454.59	0	406.773	1505.83	0	7170.17	0	1360.64	0	474.074	602.996	64440.7	2175.97	188.784	0	0	5.87919	6291.36
180	Drug Naive	0	189.603	4861.99	44269.5	3549.3	332.374	1760.11	0	0	6222.02	18965.2	101.364	47977.9	3050.57	1970.42	90478.1	204.558	420.681	118.391	40566.2	173.665	2332.1	251.341	537.172	11942.2	769.25	1659.56	821.562	205.26	426.959	1731.92	1499.64	305.1	2321.34	3226.06	3856.97	10570.2	344.202	286.922	642.136	228.87	6585.49	1369.98	474.545	15305.4	14998.7	9.57576	350.375
181	Drug Naive	0	232.454	0	14235.7	0	15.9877	3610.67	0	7.06964	33199.4	53671.9	169.55	2731.35	5760.58	800.962	37290.7	1612.23	0	59.9867	15853	193.783	864.263	0	0	67532.2	68524.4	5075.92	912.076	175.895	69.7807	4423.4	1174.89	202.968	2422.68	1677.63	3465.86	12761.7	1497.66	403.204	10594	492.646	97530.4	1312.63	433.031	15526.8	19254	78.2765	0
182	Drug Naive	0	710.053	0	27461.8	0	180.129	2087.85	0.551251	0	17593.4	29363.1	191.929	10905.3	4053.16	2847.16	68029.2	469.959	0	10.8881	44161.8	825.659	1339.45	49.2004	1519.96	49171	30271.5	1289.54	0	753.14	131.72	3300.76	2898.37	429.729	1416.96	776.746	7207.46	3993.97	354.908	670.094	4593.75	195.343	49319.6	1165.01	39.2935	14870	20733.2	220.72	1.53477
183	Drug Naive	0	637.16	0	25526.7	0	0.237164	5043.8	0	15.6776	22014.8	23945.5	162.167	4691.91	6997.67	164.686	28107.6	1382.06	0	0	23140.9	831.784	71.9093	8.81568	375.414	38550.2	50020.8	842.73	143.167	27.2171	107.508	1409.24	4393.64	123.097	1564.25	0	3769.29	9222.04	746.017	280.743	877.052	332.76	75697.3	1865.67	204.044	22084.6	21499.7	0	0
184	Drug Naive	0	10.8228	0	309.734	0	40.4808	695.623	0.858892	0	8942.73	18878.4	197.115	3778.7	222.305	1380.34	9306.91	327.75	360.507	97.9781	6524.59	497.612	2323.31	18.6177	1176.58	25778.1	18786.5	1687.21	1396.83	829.164	402.24	3791.68	1267.24	889.931	1419.54	3584.84	6501.95	2389.84	196.757	216.193	129.965	601.388	27713.5	5796.29	779.743	9535.96	5591.29	3690.59	119.113
185	Drug Naive	0	147.327	29222.7	0	20775.8	61.3491	3424.15	0.0046778	0	3397.36	28033	463.726	1039.47	5083.18	2677.49	2344.52	475.01	1.42185	96.2989	11650.2	272.246	691.242	89.5157	530.683	27644.4	7167.92	1342.38	0	1069.38	74.0954	5612.99	2649.12	348.307	1050.27	4908.68	2849.8	7449.33	663.29	221.227	107.178	329.934	20673.6	5400.23	269.638	64723.7	14242.5	6.03703	111.286
186	Drug Naive	0	45.1041	0	27272.8	141.332	228.165	0	0	0	8841.75	23387.9	0	8387.89	110.627	2821.3	67052.2	4.5473	0	307.087	13147.7	271.086	887.908	202.804	1467.15	25988.7	9566.41	4497.05	0	387.331	357.702	494.819	0	129.354	1249.02	893.384	1083.92	5449.32	742.257	121.175	954.526	447.25	16495.5	1599.92	390.543	2410.04	0	204.42	113.273
187	Drug Naive	0	0	0	0	0	0	3756.1	457345	25596.2	41125.8	0	290.466	0	836.303	1115.73	0	1119.97	8.05481	100.217	1129.46	853.096	3678.21	0.25785	3088.66	1629.35	731.987	856.147	727.27	227.692	272.452	8240.05	364.781	593.031	719.2	4632.83	5621.4	5691.17	273.59	117.857	2.76096	89.1359	0	671.935	69.0027	13546.3	1633.88	98.9018	20.5798
188	Drug Naive	0	12.2178	34.4629	5521.7	0	29.0135	0	0	1257.26	189275	21490.1	0	2993.04	791.865	2505.33	64597.2	1.34256	0	365.168	2783.83	4.99705	4360.3	3.52552	11957.3	35311.9	32435.2	310.04	25.9427	140.693	33.8411	811.281	1736.27	1200.02	1532.46	3.66599	15220.9	1022.22	747.574	961.183	525.832	741.143	63608.6	144.871	242.546	0	185.595	69.9833	300.105
189	Drug Naive	0	5.13484	0	2414.12	0	0	0	16.6708	19.2655	18057.6	18966.4	261.209	2856.45	1080	12531.2	29131.3	372.95	1.75402	205.554	7293.96	141.44	1453.27	6.14977	540.21	19106	9230.52	39.4381	423.087	126.305	116.174	5210.74	3849.54	1313.18	1302.72	2155	2165.7	314.493	642.151	168.272	334.112	716.811	28089.6	957.852	474.57	0	0	50.1597	362.886
190	Drug Naive	0	20.1998	118.37	36263.5	0	0.140898	1735.63	0.907958	147.326	2731.97	22172.7	302.066	4224.1	1299.02	5045.91	37429.9	399.296	5.38506	0	4270.38	739.682	1081.69	11.7876	1959.43	27130.6	12905.8	1496.95	191.764	670.501	315.653	2600.01	240.397	191.127	914.061	2719.06	2825.6	2698.69	657.24	72.9629	16527.5	410.708	18912.7	4145.18	855.305	6722.9	4455.84	0.102141	1798.93
191	Drug Naive	0	0	60.1438	2815.67	142.831	16.7401	3859.96	2.92905	0	2387.44	13569.7	22.2146	8713.84	961.551	6385.58	10857.6	62.3768	0	14.6305	2276.57	140.221	3014.06	67.5394	3010.17	13532.4	9144.29	498.21	75.8317	588.566	257.692	4196.17	400.708	261.06	959.558	1584.24	6402.54	2553.12	255.352	239.315	99.8947	0	19031.3	1405.12	379.41	15102.1	2972.19	103.507	134.293
192	Drug Naive	0	60.0415	10320.8	6491.2	6985.33	41.8374	1311.26	0	0	0	27037.4	230.238	6312.58	2200.98	29429	22855.1	519.805	59.0623	162.769	3899.03	364.038	1128.71	111.634	1183.69	31622.4	8668.2	1820.08	1558.29	38.8883	219.457	4475.64	1176.72	0	871.217	883.638	2098.39	9247.33	344.895	59.5942	72.2984	499.529	21310.5	1127.87	111.31	32470.1	15937.9	46.7773	35.4793
193	Drug Naive	0	1.90309	0.762924	2732.72	0	239.254	739.304	0.343666	7.48275	10040.3	4436.68	81.6885	21863.5	853.173	29100.2	12089.3	930.62	10.1079	0	7125.58	1000.59	681.892	299.927	1495.78	6621.23	8350.08	2699.8	0	0.0824697	36.8097	2091.56	1561.23	283.316	516.038	2213.04	6265.63	8290.23	385.807	324.188	2.12657	88.9287	4456.63	656.106	143.066	13002.3	16670.8	23.8449	0
194	Drug Naive	0	2.83197	130.232	12359	0	12.8315	32.3107	1.39997	107.256	1797.08	9529.99	128.337	5300.29	0	4220.75	18276	7.74218	3844.58	0	0	253.27	466.918	149.893	1399.26	3999.39	458.844	1143.34	0	273.452	36.5742	439.579	509.178	0	430.301	0	4769.05	497.885	128.867	112.71	0	203.838	7382.67	545.814	43.9842	0	0	10.9631	0
195	Drug Naive	0	35.9082	0	1505.28	0	40.2111	8100.92	0	0	5204.64	15301.1	72.9825	1407.78	214.352	233.578	5782.1	326.338	101.607	86.7119	3854.55	235.424	1057.25	8.19262	1598.67	18550.5	31731.8	1102.41	158.283	15.8141	22.3637	1148.82	0	0	617.541	4133.99	1421.55	8469.39	1119.46	10.7487	1189	537.506	26253.3	274.989	165.623	2860.7	637.279	36.8355	0
196	Drug Naive	0	133.635	0	93885	0	81.8432	0	0	300.296	501.304	17845	14.669	20118.1	0	29423.3	193060	425.966	7.92353	218.768	6516.91	511.799	2236.79	4867.49	419.169	17227	1114.26	9659.95	0	768.659	732.911	6427.17	422.826	0	2073.96	0	3210.39	467.618	898.813	196.988	425.573	0	3565.2	19487.3	267.213	555.491	0	113.264	16.3676
197	Drug Naive	0	0	0	1926.47	281.398	88.4156	452.244	0	0	6923.48	34946.6	752.37	21465.1	3291.59	15138.3	26431.4	1123.95	303.915	32.6853	7833.36	641.319	1856.35	316.781	2565.33	34919.1	15092.3	2123.07	432.169	2650.71	244.909	10202.7	733.586	1442.39	2224.9	3218.47	5165.58	6698.3	461.142	6.29327	178.956	722.85	23959	23658.1	0	28312.6	21734.5	61.3586	597.281
198	Drug Naive	0	23.5508	14.3815	31950.2	152.377	3.5109	1512.31	0	143.632	2126.31	14202.3	305.078	50965.2	211.618	8869.95	43985.2	159.357	0.198379	101.074	5271.19	449.589	2950.51	1207.97	1965.83	25144.7	11553.2	1602.39	0	904.33	131.941	5869.75	250.467	172.87	1237.06	870.996	3372.73	3522.87	309.86	1528.18	0	91.909	16753.1	4024.67	1590.53	2641.36	3006.76	0	0
199	Drug Naive	0	24.8894	11994.2	51365.1	11578.5	225.798	0	12.6862	929.809	62186.4	10878.4	140.012	5518.48	316.075	646.247	92331	187.28	0	417.433	1754.73	322.23	2079.61	3178.83	11361.2	10975	4624.3	752.135	460.764	38.2952	330.857	410.067	1115.31	0	960.13	0	21931.5	0	744.955	324.119	38.0078	32.4628	17728.3	768.594	93.8591	0	240.934	83.4521	110.282
200	Drug Naive	0	44.7159	353.763	35918.9	0	0.0926673	2174.42	1.32867	145.721	514.351	14397.5	130.462	25278.8	2127.43	6300.58	37942	64.925	0	2413.98	2454.45	699.483	960.618	1521.48	4209.2	15804.9	10450.4	622.573	30.2405	230.287	304.206	1735.18	138.971	0	1132.77	1518.52	6341.01	6514.99	746.258	49.8498	168.521	864.149	12467.7	432.395	620.128	6186.21	4410.31	123.346	397.701
201	Drug Naive	0	0	63.9143	79302.1	0	0	6113.95	0.000272523	13.1809	17661.4	22608.8	523.154	2259.97	730.895	677.523	112508	273.7	0	28.961	34.6981	153.407	3325.86	180.772	1689.27	30482.8	13940.8	1011.25	0	449.909	167.175	0	534.938	121.112	752.74	160.746	5907.09	6551.61	863.723	269.883	641.849	783.868	23532.1	1693.91	0	0	529.083	123.019	424.934
202	Drug Naive	0	161.606	0	74498.9	0	335.762	737.828	0	130.286	12470.3	34122.4	271.742	12534.9	1360.6	6433.56	97448.7	371.811	0	208.098	2104.99	866.83	1883.46	4427.28	444.015	40300.3	9076.17	304.627	2.10487	380.291	253.994	3655.93	3139.07	0	1183.95	82.2237	3547.12	2793.55	1226	135.373	252.403	357.476	12892.4	25212	220.929	6385.51	3199.88	116.969	75.5416
203	Drug Naive	0	74.7295	2425.04	12871.9	273.302	50.9013	3075.91	0	2.0204	8156.07	34894	258.923	20176.1	4240.6	5838.93	33369.4	879.873	4.83989	96.2912	7436.84	387.381	1048.27	44050.8	1675.06	38254.7	23972.4	139.145	0	3432.62	264.593	3400.55	561.764	0	1077.81	0	0	10917.9	622.793	166.607	259.485	111.267	58358.5	14706.4	156.641	21016.6	20399.2	0.340885	0
204	Drug Naive	0	134.44	21.6282	29880.1	0	119.205	0	3.99988	508.442	43629.6	8155.52	201.745	7831.19	130.501	7403.84	81258	194.149	0	449.236	2544.65	315.176	825.482	1279.38	16333.6	15092	5182.8	25.2231	298.364	797.086	47.1616	1696.08	606.784	0	645.701	0	17851.1	287.553	646.781	128.091	154.65	0	13097.9	645.969	332.267	0	77.4036	69.0175	34.5224
205	Drug Naive	0	107.64	0	15037.9	20.7976	35.1951	0	0	0.183855	10589.1	20454.4	44.0633	1538.02	249.192	492.42	23232.9	554.645	56.0696	202.036	117.314	95.5975	1945.67	64.9491	7578.24	22945.8	20402	287.225	872.341	284.585	173.787	1951.91	318.239	96.9644	396.039	0	7029.3	5380.38	311.641	124.182	413.708	229.43	38358.4	0	59.9162	0	0	64.6032	0
206	Drug Naive	0	0	0	803.358	2.45769	215.681	1508.73	0	0	1531.41	16226.1	378.455	37728.2	2459.36	8087.67	11044	243.736	0	46.5257	8895.89	377.923	4078.53	522.215	2383.33	26717.5	5796.61	1634.14	339.199	120.261	148.18	2896.62	0	777.396	661.517	1419.01	7349.38	6273.35	384.855	17.5472	311.002	345.822	13332.2	295.971	131.21	28949.3	16944.4	68.9997	0.41015
207	Drug Naive	0	0.0318138	0	3947.36	0	41.3698	0	0	476.124	24835.2	10335.2	195.631	1508.8	0	1203.45	20990.6	34.9202	117.405	883.743	1298.46	456.204	1448	6384.24	17591.7	4291.55	1971.35	138.553	350.134	539.892	54.2737	0	3107	3139.3	408.803	0	8425.94	453.557	216.456	304.718	4.05735	363.494	9334.94	474.216	250.415	0	0	4.3241	1269.5
208	Drug Naive	0	1.6723	0	0	0.0721369	10.4253	3054.46	6.08598	147.929	976.472	10662.5	22.0596	1312.04	142.386	548.009	1756.02	427.172	2733	144.341	796.326	114.435	720.136	750.772	3549.25	17981.4	16484.7	51.068	586.999	675.59	279.482	1787.69	1375.91	5963.9	343.022	121616	6166.53	10561.2	303.356	423.044	186.482	968.959	25175.1	2330.43	253.288	7134.69	8369.6	1227.07	133.812
209	Drug Naive	0	17.4681	0	1645.2	0	0.880985	0	0	425.872	2832.2	4996.11	388.008	925.626	213.871	515.314	14356.8	221.942	2441.28	1849.64	67.4865	368.269	8670.17	545.812	889.519	4100.63	5636.77	2219.05	247.979	1791.47	244.041	4050.61	1077.59	8273.76	155.369	39361.4	4078.07	3703.22	254.184	0	1018.99	579.225	13794.9	1193.71	0.973175	0	0	291.277	814.684
210	Drug Naive	0	168.17	2321.79	32084	2324.92	101.638	3993.85	7.3614	0	0	2554.53	233.301	5550.1	0	1126.52	65797.3	25.8049	461.521	413.517	1345.1	409.792	3251.64	17604.5	0	3567.14	4691.67	1980.2	795.432	401.149	113.962	1291.44	232.662	174.416	281.5	23883.6	0	9240.75	170.02	345.368	124.393	1492.61	3031.13	860.855	117.354	1385.68	9897.66	19.5049	62.2126
211	Drug Naive	0	37.5519	77.8619	7660.01	6.6708	138.578	295.164	2.19123	3.67812	1472.41	10622.6	431.361	5357.85	0	112.448	10730.2	27.1249	2186.35	14.5095	59.8309	882.221	6388.02	8826.18	2472.32	13183.7	14335.5	2085.16	567.735	244.634	70.1636	3559.91	2202.55	1417.35	280.827	36982.6	3188.94	6164.81	266.238	146.6	285.772	0	19604.2	150.502	26.5791	0	0	231.542	0
212	Drug Naive	0	76.5197	0	11927	0.0717654	0.396949	0	0	458.567	48161.5	3853.88	321.551	2437.9	3.43468	994.202	21242.3	0	377.738	483.142	1222.66	0	1639.53	671.261	6808.8	2786.99	8752.34	1566.11	279.218	93.2571	0	357.114	418.826	4762.88	48.7032	1905.61	5693.26	2.20547	367.441	20.5383	778.594	739.822	11092.2	83.4476	68.9169	0	0	83.5289	171.822
213	Drug Naive	0	1414.68	0	1635.91	187.258	1.57668	0	3.44657	5.12852	23485	8211.07	672.787	1398.41	133.169	522.543	2373.77	261.334	111.436	543.954	0	370.186	0	1219.79	0	4690.44	5379.18	0	1309.22	690.947	60.9406	0	3369.61	3877.73	65.1201	0	0	0	416.885	107.49	530.025	617.549	6945.9	58.1227	325.781	0	0	609.575	0.755789
214	Drug Naive	0	19.0412	0	0	0.0832117	62.4105	1851.16	1.84141	13.5036	1804.28	14825.9	397.736	429.597	3722.63	34.7611	0	147.523	1653.48	144.366	722.458	244.097	2029.05	145.336	352.36	16070.5	21554.8	14272.2	455.727	2047.96	4.61598	5413.61	1476.25	3833.99	24.9293	17868.7	1493.02	30103.8	178.173	150.597	154.77	540.954	12008.6	6094.93	65.4875	11213.8	36040.5	66.311	165.711
215	Drug Naive	0	108.677	13434.3	5968.63	10195.4	126.352	3495.4	7.03732	0	0	3189.37	105.14	28478.7	2878.35	427.414	22487.7	0.926863	1644.69	774.642	526.682	318.527	494.811	103105	712.016	6149.14	5078.01	0	1225.18	1207.26	133.981	602.175	1747.69	2241.91	101.347	35747.4	1336.25	16608	167.492	74.2384	388.696	82.2312	7349.52	5318.05	580.049	5442.92	5838.98	10.443	241.172
216	Drug Naive	0	68.8484	0	245.422	0.428142	33.9675	0	0	88.9079	7579.77	3657.25	467.363	3732.45	215.286	792.898	26824.7	77.1139	8.42581	740.406	20.2474	568.695	356.872	5553.46	0	109698	4257.37	0	2521.18	776.19	45.19	0	1864.83	2968.95	2.95197	6820.7	0	0	308.53	168.787	456.843	202.046	7893.1	427.331	174.47	0	0	1477.19	254.109
217	Drug Naive	0	588.724	0	0	11.9305	53.0266	484.042	0	1.56045	4254.55	5652.55	204.264	2035.71	1707.1	423.198	3919.57	216.523	0	119.163	3445.3	970.168	940.945	2477.97	1488.68	12488.2	30936.8	2065.75	0	26.4966	54.0736	929.412	636.736	4754.03	204.271	3048	2880.49	28018.6	199.227	223.192	205.252	153.308	31230.9	179.182	0	6707.96	19121.1	13.4133	64.392
218	Drug Naive	0	0.552015	0	6874.36	0	38.937	1376.42	1.23766	5.30344	0	3092.68	74.3808	10170.6	592.839	1165.15	4231.46	30.5928	2518.4	195.158	2633.55	274.983	565.952	126.096	1419.75	8034	11768	2664.79	232.318	728.584	76.2986	900.745	164.886	1519.54	41.1742	92732.1	4081.59	20171.1	136.413	94.6679	196.733	252.217	5032.36	311.816	274.488	7546.91	11056.7	145.906	1.53421
219	Drug Naive	0	95.0738	59733.3	865.693	40495.8	214.181	65.8387	5.88485	12.0647	372.094	1690.42	440.836	2646.51	0	452.708	1632.48	7.02933	1310.11	170.37	15.2143	109	4019.07	308211	3166.77	4128.34	6077.43	3637.08	0	84.853	0	1425.3	628.221	2686.88	65.167	7088.68	0	4232.77	11.1819	186.653	574.948	153.837	5070.1	53.1972	560.82	0	0	41.093	21.4996
220	Drug Naive	0	0	1405.01	3728.75	981.591	71.0709	465.888	4.0466	3.92903	0	3246.75	129.228	913.863	775.228	431.358	4058.4	17.7883	982.675	192.556	74.3724	587.947	1302.56	15770.6	1495.61	8202.44	4746.1	543.751	0	2222.61	87.9604	421.12	2651.25	1511.54	137.149	103830	2424.95	10546.7	376.572	1.51173	33.1716	199.148	4333.57	4600.94	1275.06	3433.84	5947.19	30.7157	67.4497
221	Drug Naive	0	394.848	93.9271	4838.04	227.532	19.8631	437.156	195.015	80.5004	6774.23	3491.77	0	3112.63	0	65.1321	675.432	0	1376.99	162.666	2063.85	327.615	2931.64	3815.82	5.11666	3008.34	6041.37	5520.79	308.149	2.11206	5.17022	1197.8	0	7045.37	555.154	66589.6	4865.76	23124.9	129.58	184.169	108.799	216.682	5098.11	233.823	220.504	8837.94	9795.68	43.6044	2084.28
222	Drug Naive	0	49.2846	0	0	0	0.89326	4276.63	0	0	234.757	3545.83	301.401	306.049	189.229	121.065	0	20.8892	3117.62	290.198	181.807	489.918	895.116	688.675	2871.13	2825.7	7821.76	2052.62	386.716	85.1602	48.3793	1016.45	842.401	2091.39	59.1614	70187.4	5138.51	6616.99	267.092	86.4754	162.634	745.848	1341.05	323.986	161.198	9302.12	14794.5	84.6372	9.56418
223	Drug Naive	0	1.03097	0	2335	73.6869	0	844.411	0	787.378	0	2521.62	206.377	9230.34	0	505.696	1607.79	222.036	2668.86	22658.5	39.7192	400.883	1147.43	1490.26	1446.76	3784.99	9587.05	1637.69	1188.37	228.985	291.395	1301.29	1314.25	1579.12	397.76	104365	2944.04	16273.6	166.15	73.0174	190.817	229.723	7561.01	66.2689	32.2296	8412.59	6763.07	33.7467	24.8221
224	Drug Naive	0	0	0.0443245	476.001	0	0.410005	0	7.85461	0	4405.19	1507.74	303.394	831.204	329.533	541.117	17350.2	0	50.9419	67.5722	0	514.685	0	268.773	0	5116.03	9723.09	0	0	988.489	62.7461	0	1623.84	9007.3	62.4149	0	0	0	429.883	185.35	4422.38	693.095	10618.6	15.7162	325.22	0	0	0.0284588	20.2307
225	Drug Naive	0	0	0	0	0.192462	14.6769	325.097	20.5466	81.4965	0	0	6077.64	0	189.315	1.638	0	26.8015	4384.37	112.154	25.8413	160.957	2431.29	340.183	952.952	0	0	297.17	502.964	109.064	0.0402855	4242.44	2247.12	1676.53	113.612	92787.4	1875.19	357.405	244.653	0	344.316	247.983	0	355.417	103.739	0	0	0	436.975
226	Drug Naive	0	0	0	9649.37	149.373	22.0688	0	4.4547	131.322	7290.41	3882.05	202.943	2754.77	96.9121	813.162	80034.9	184.386	38.8198	97.4536	274.42	880.935	0	227.115	0	26088.9	12277.2	0	218.569	1607.53	218.912	0	2545.08	5931.14	82.7136	0	0	0	282.395	813.27	4281.6	427.52	18564.7	1122.6	109.078	0	0	181.689	74.9857
227	Drug Naive	0	0.430107	7.83752	2513.62	151.046	8.40356	2210.25	7.1297	41.9553	0	1231.4	1.39171	4345.28	0.000725146	143.266	4803	2.48381	689.483	648.139	631.322	151.396	1607.14	50737.9	968.505	701.522	2599.16	742.624	1053.51	45.3994	143.235	805.828	1118.37	424.978	12.9394	39019.9	5005.57	15761.8	143.468	209.433	1543.56	173.626	3149.58	249.884	277.456	2202.48	4514.7	68.1786	112.104
228	Drug Naive	0	0.038901	206.253	0	216.156	0.00934649	2441.79	1.62364	66.7747	289.796	816.645	278.4	65.1515	3988.05	0	0	356.569	2486.07	278.162	132.644	373.341	1848.14	17825.7	122.873	1554.48	3907.72	1630.28	96.0737	265.496	0	4601.72	932.467	2434.89	292.535	19087.3	2953.68	19656.5	147.454	65.5103	199.983	674.789	3140.3	45.096	1.04306	30474.1	38943.5	3.5416	0.313948
229	Drug Naive	0	41.7703	5089.95	13792.1	4560.54	0.283811	0.0219054	6.88454	50.1278	0	1326.28	0	1538.52	71.2675	31.9465	28436.7	290.278	652.299	427.541	223.385	108.391	2091	115475	321.511	4458.09	6261.56	3607.99	191.133	280.63	152.694	388.677	0	0	143.873	38653	2237.84	16772	154.484	386.53	470.726	318.784	2291.61	289.141	153.604	3853.36	4397.31	49.6287	63.3331
230	Drug Naive	0	0	340.677	367.859	237.154	0	804.571	14.3629	50.6595	257.644	4005.58	93.0162	1735.15	6.5734	3.05906	538.17	84.8307	1530.88	38.052	335.411	447.27	3292.59	4371.24	1410.73	2445.86	4409.4	887.253	301.178	0	0	1072.16	897.62	924.057	23.9921	87648.8	2723.27	11135.2	0	76.4858	1308.65	279.073	1456.01	36.0731	35.8492	3300.52	8091.15	47.1844	90.6593
231	Drug Naive	0	18.8539	0	1371.99	0	0	2453.16	0	113.668	1833.7	490.001	207.014	3147.35	407.303	166.17	3243.4	156.289	8325.25	150.22	167.615	155.097	530.947	2573.83	592.652	3222.83	3401.1	325.821	0	151.592	97.4853	297.872	612.372	601.985	1.07123	4616.35	5322.83	4586.82	341.452	140.842	180.896	251.766	3929.9	15.4611	110.304	0	0	176.804	68.1634
232	Drug Naive	0	4.96252	115.526	653.773	0	0	1531.22	0	15.9925	0	2097.09	313.483	515.953	3098.15	5.51259	0	0.061583	1437.57	0.259693	5.45634	660.906	1889.15	21975	251.469	5830.72	6614.51	413.661	0	191.891	5.43886	1701.69	1458.13	1199.51	36.8152	14475.6	4168.05	16608.5	0	130.012	394.437	140.491	3112.22	1474.05	0	8899.75	16546.6	0	2.15849
233	Drug Naive	0	64.8635	0	0	0.171237	1.89059	0	16.4563	0	0	2076.45	413.698	0	0	160.536	520.786	0	0	894.472	0	468.87	0	488.314	0	1932.06	1729.49	0	0	684.373	91.8809	0	2138.54	2195.69	43.9225	541.015	0	0	213.69	356.339	1230.04	7.72201	820.205	562.403	90.1796	0	0	37.0554	11.4076
234	Drug Naive	0	30.978	63.169	2928.77	161.409	472.74	3466.11	0	2.1999	0	2374.25	305.265	1404.92	274.225	4.63965	2179.48	0	205.252	4.32325	0	433.799	3306.93	45033.7	4052.74	1925.79	2697.39	0.0159672	0	280.927	0	429.788	1713.78	952.631	9.63511	10651.6	4386.72	3933.43	193.775	680.521	266.708	1.64815	4966.93	162.049	38.8994	0	0	53.3199	68.4047
235	Drug Naive	0	0	138.678	0	0	90.1135	955.366	0.777687	50.6815	0	1520.2	80.014	6886.89	93.2865	74.9795	0	125.936	1692.81	93.246	241.251	32.0337	362.009	627.297	955.587	1731.22	4408.63	995.653	462.862	0	0	0	364.011	622.041	12.0036	49919.1	4471.95	10486.9	99.7336	41.8469	80.8638	43.2744	1837.78	99.4786	40.7525	7414.3	9453.37	12.0926	45.5608
236	Drug Naive	0	0	0	0	0	77.3881	0	4.17118	120.495	322.839	3195.93	188.485	2.05458	96.7338	20.6655	319.029	0	21.0878	312.525	0	121.604	0	187.259	0	0	1518.28	7416.77	312.656	46.2075	133.141	0	1520.82	1908.34	3.15187	487.545	0	0	66.6025	92.6695	1027.36	110.7	813.205	38.9941	0.282872	0	0	453.569	0
237	Drug Naive	0	0	32554.8	4497.02	25291	12.386	289.002	62.2279	41.6459	0	848.382	218.914	9481.7	224.588	74.2681	1271.35	27.8852	1127.08	398.282	3.01637	114.175	354.751	66648	694.403	0	1121.34	1482.24	547.709	0	45.5091	360.137	74.0413	1144.48	17.4314	40034.5	2342.67	13516.6	15.8695	137.998	112.934	27.9097	1120.73	207.027	267.044	946.416	2639.02	49.1414	48.0801
238	Drug Naive	0	0	0	0	124.817	27.9554	0	18.47	453.868	17569	510.399	383.335	87.2379	201.598	66.9782	2107.13	21.2435	465.896	108.28	232.341	408.399	2146.92	2840.07	5885.08	0	464.415	188.486	194.095	1242.38	145.929	280.926	2266.18	889.674	8.23822	1537.68	9078.32	0	136.649	257.028	1158.69	421.164	0	626.359	47.3538	0	0	41.9689	614.428
239	Drug Naive	0	56.7444	0	0	0	66.4116	2095.87	0	2.03521	3295.71	1914.32	490.873	6.92268	386.081	7.93632	0	229.039	11442.7	86.4503	0	61.0437	648.526	1147.77	862.241	2711.48	3182.94	357.214	0	277.854	0	250.464	1146.37	1951.62	8.95153	5105.54	6784.55	3106.82	190.545	48.4396	0	140.678	5507.97	79.7447	356.135	0	0	76.4228	1.71469
240	Drug Naive	0	152.316	110.165	2479.22	159.991	0	0	8.43318	285.066	1110.95	840.045	487.906	445.167	4.42675	32.3269	7777.66	1.49667	92.362	159.465	3.57259	251.943	1567.46	656.098	214.177	718.199	323.992	0	0	600.362	97.1927	978.572	1641.73	1272	274.864	3668.59	2219.43	1251.5	0	405.432	2194.41	876.45	874.321	1438.96	225.412	0	0	13.0314	66.247
241	Drug Naive	0	3.1288	267.526	333.816	454.276	0	1844.44	0	153.42	0	1720.75	169.282	0	569.765	16.2873	0	214.979	269.3	19.6306	0	9.49332	2593.57	8014.5	6463.47	1040	463.502	118.943	415.406	23.341	62.0774	3104.52	271.068	73.4721	93.9094	6846.37	5891.71	2554.61	379.001	24.7672	132.567	656.122	368.377	70.7597	107.669	0	0	2971.45	70.279
298	Medication	1	0	0	0	67.2761	0	1435.4	14.5624	39.5084	0	1109.08	30.6645	133.751	35.1675	40.5031	181.855	430.734	1512.1	0	243.814	595.876	0	121.243	3019.98	1007.2	1073.05	0	144.401	27.7025	121.789	2005.19	361.545	1972.04	281.518	28973.8	2560.12	7430.76	617.62	202.902	70.1668	1092.59	1516.54	58.1883	233.211	4473.92	878.933	121.598	271.023
299	Medication	1	0	0	0	0	28.1793	1168.12	0	31.8159	0	2638.27	231.931	0	1667.77	0	0	113.015	1099.15	124.455	7.40705	293.234	370.881	0.441607	1127.61	2474.4	797.38	425.04	791.329	96.4581	125.041	3106.16	278.757	8021.59	88.282	19954.5	3580.23	11673.2	352.639	133.31	111.664	851.997	0	358.144	60.8715	21656.9	11050.2	18.9281	61.2423
300	Medication	1	933.714	0	1870.37	0	3100.73	1143.43	5.08895	3.26427	268.282	0	52.0041	0	0	4.98518	425.752	28.0276	534.483	2565.51	0	121.485	0	17.4653	1470.14	380.353	0	233.571	933.705	30.058	55.1882	1439.28	519.54	1334.96	247.87	10972.9	6620.51	5693.87	148.769	265.669	0	391.605	373.811	84.6344	100.815	991.185	695.169	4766.97	256.869
301	Medication	1	46.83	0	0	0	2.39552	0.00097747	70.2712	152.908	1934.8	1297.09	0	25.3417	0	0	0	295.404	92.8355	177.822	0	251.356	723.646	0	17282.6	732.652	1555.9	567.173	250.181	89.7856	0	1185.91	602.077	496.235	178.579	1521.37	14596.4	76.6244	0.277328	166.755	125.173	318.888	1815.33	58.7558	0	0	0	0	75.3458
302	Medication	1	1417.35	4551.27	8137.97	3616.14	4.8921	1735.07	0	0	0	1247.41	0	1833.54	120.933	0	2897.99	23.4965	579.581	190.175	16.727	111.049	0	6880.94	1103.62	341.019	604.104	1.12251	782.845	2.77571	38.4939	1616.71	0	512.827	155.673	11435.4	2843.79	5760.03	0	0	323.882	350.334	1506.04	40.2316	131.063	1297.01	610.313	46.4513	24.0405
303	Medication	1	86.9275	0	260.54	0	0	0	0.0463098	96.5649	457.323	0	186.741	803.204	0	61.2135	653.562	0.511766	45.6106	322.507	46.3713	268.474	0	562.707	0	0	0	0	179.357	82.0244	172.107	0	482.156	2487.99	114.913	0	0	178.279	413.786	0	238.624	181.474	0	54.854	271.867	0	0	0	114.1
304	Medication	1	72.0207	0	0	0	18.7398	0	0	14.9762	267.028	0	0	137.488	0	4.88433	322.608	17.7855	327.406	46.9893	0	224.866	303.117	3392.99	14962.9	666.188	813.739	309.684	0	20.8886	110.725	596.938	319.832	431.049	92.6785	1944.29	11694.7	900.523	97.7411	219.007	56.2735	424.48	3484.82	41.9415	0	0	0	0	21.5286
305	Medication	1	1345.07	26.3957	0	0	31.0277	0	0	111.406	263.962	2285.2	365.62	41.303	0	0	0	34.8238	373.12	8.31198	0	473.667	1819.55	1267.4	3928.68	295.431	0	762.436	110.301	1.08278	45.9284	1674.13	309.441	349.961	111.88	7814.31	5594.85	736.345	391.314	239.436	18.1165	903.341	1083.86	102.374	52.0206	0	0	0	378.409
306	Medication	1	5.84443	204.276	0	0	0	0	0	302.441	0	719.662	227.528	0	0	2.07858	0	121.78	1631.98	162.086	0	60.4187	2063.99	1055.8	459.332	1067.3	0	0	851.176	187.083	63.4507	4301.57	1161.63	2175.61	209.353	13614.1	471.715	128.931	514.707	123.828	115.327	832.978	524.938	43.0216	107.143	0	0	0	179.697
307	Medication	1	0.669955	0	0	0	0	790.141	0	116.427	135.969	295.452	133.736	0	169.477	5.97346	0	103.617	511.173	32.3003	0	136.677	421.793	0.846389	3105.52	454.11	631.966	0	367.768	42.2425	209.45	3305.5	327.305	1060.15	137.512	20915.9	3838.74	2990.35	325.926	223.157	0.172174	666.583	0	394.789	56.7334	7872.53	1952.86	29.082	35.2445
308	Medication	1	0	0	698.544	2.36869	99.906	59.6751	1.63997	135.416	0	1003.04	277.257	578.929	135.002	0	182.649	2.88626	919.767	15.1293	0	96.3842	2348.18	0.408315	6273.07	370.235	375.247	545.048	0	31.6695	66.0477	2092.63	768.984	164.01	128.99	24168.5	4852.49	1465.25	0.667098	392.182	0	287.17	277.762	317.245	22.1926	3.82428	0	0	404.571
309	Medication	1	47.7524	28.5404	1371.98	12.3209	36.24	428.933	0	41.8953	0	536.298	338.419	364.281	1446.07	0	0	0	146.634	0	149.532	399.764	135.43	698.196	876.724	1064.42	0	0	888.269	92.2748	67.5517	3620.81	794.326	1826.65	140.71	7997.86	2502.73	7355.05	34.5354	3.28891	200.889	615.997	0	143.641	45.447	19745.1	19013.8	0	31.5119
310	Medication	1	0.473857	0	0	0	0.0369569	0	0	0.896806	2146.58	322.062	0	0	0	0.000237239	324.783	5.04688	567.853	43.0972	15.4851	65.2749	554.485	3.26315	15520.6	1201.32	352.731	1017.56	0.326889	0.621574	70.9192	1218.21	283.229	536.09	439.243	1928.73	10559.6	215.522	302.686	31.9093	165.048	261.894	334.076	187.666	0	0	0	0	185.819
311	Medication	1	0	0	386.398	190.756	0	668.115	0	12.7409	0	276.552	0	0	265.179	0.21131	175.468	57.7441	327.576	18.3652	3.51087	275.828	239.385	2.90318	2490.83	187.831	876.525	145.286	239.986	6.22665	41.9261	1292.12	0	304.255	71.1858	23677	3417.5	3137.56	483.66	157.332	92.353	248.873	453.421	137.352	35.8351	2297.31	361.258	0	64.1932
312	Medication	1	126.18	84.516	724.633	55.8977	0.122382	0	0	46.9643	0	383.156	182.693	1856.16	0	0	0	89.6649	391.608	0	16.3145	105.953	1168.4	73.5719	847.989	0	0	2450.31	808.301	0.347844	84.6344	361.191	249.057	0	107.652	6391.94	1993.75	3002.27	487.181	0.350666	0.703777	170.531	0	151.878	245.46	592.155	2082.21	14.2527	40.3865
313	Medication	1	37.3276	397.315	0	498.962	5.16874	1507.49	0	4.04376	0	0	4.13443	0	83.3783	0	0	264.059	1248.59	5.73926	0	241.541	0	911.944	2569.75	913.21	0	239.772	22.0484	81.8298	145.659	1660.67	0	1193.55	280.402	38477.4	6030.92	2276.85	176.595	23.5302	30.4202	742.244	0	45.8321	0	8393.13	0	82.2716	141.919
314	Medication	1	6.14594	1969.04	0	1591.71	0	807.847	3.9358	9.10308	0	316.38	0	256.994	0	2.40947	0	355.771	1563.78	32.7438	0	298.763	0	317.276	650.149	392.052	0	316.38	212.751	5.97283	272.068	1242.22	0	609.63	324.381	42462.6	3226.47	1255.47	570.726	133.713	2.65039	428.083	236.421	132.886	69.0102	2453.93	451.997	2.64185	15.4639
315	Medication	1	491.912	0	0	8.1765	0	11097.5	22.7366	0	14980.4	26877.8	3.3412	1013.48	543.948	309.486	18997.8	91.4976	446.442	0	2363.62	363.875	2369.42	0	3670.96	42873.3	25843.3	126.128	535.616	604.539	30.9341	13362.6	380.188	449.495	2600.72	10744.3	7407.77	2584.03	653.727	180.925	79.264	1148.69	68054.1	6175.6	379.892	17266.7	7817.68	6934.06	42.707
316	Medication	1	258.672	192.152	22396.6	0	23.4229	0	0	778.818	97755.7	48183.2	0	2253.66	14.2503	227.846	72234.2	97.9274	0	0	1721.44	191.999	909.667	0	17897.4	41795.9	25865.1	134.068	48.461	743.905	131.166	2321.93	0	117.442	2037.72	405.855	39993.4	498.97	974.968	71.8095	15.8523	380.894	67611.8	3273.77	412.482	82.9246	212.759	210.318	69.6379
317	Medication	1	0	0	8126.86	0	9.80761	0	31.2615	0	24927.9	40297.8	0	3290.21	0	1550.31	87684.6	1.30147	0	0.562519	555.224	470.953	0	18.297	0	43650.6	28278.6	0	0	1508.95	101.969	0	1300.19	2917.85	2169.64	0	0	0	669.852	392.554	413.835	789.338	79003.1	838.766	883.228	0	0	0	209.266
318	Medication	1	0.0875716	0	337.851	0	19.6568	0	74.5959	0	4056.95	26697.4	62.0679	356.565	128.366	294.146	11061.9	0.000476424	14.2904	973.377	11.7474	681.069	0	0.117966	0	18592.2	5783.37	0	1733.26	528.776	165.601	0	1514.69	3133.83	2263.65	0	0	0	563.776	35.96	0.647343	762.593	34715.9	3789.19	218.248	0	0	0	0
319	Medication	1	0	7024.84	16003.8	4011.76	256004	0	33.6488	1192.28	0	0	0	1220.16	0	0.018452	1913.57	60.2735	87774.7	0	65.5488	685.784	283.682	0.314637	0	0	0	44596	1905	640.076	46.9986	0	2355.99	1464.68	2019.1	0	0	14.0997	0	0	0.082418	931.867	0	9610.58	177.68	0	0	43.9727	554.283
320	Medication	1	421.81	8338	49434.1	7124.32	16.3164	7602.19	9.17751	179.627	3667.15	30867.7	0	20499.8	1605.29	2533.93	50079.9	186.939	228.509	0	15456.6	303.704	490.181	0	1277.43	29872.6	20629.2	54.8354	2317.02	470.569	389.923	4723.03	586.77	320.892	2264.81	14821.6	7138.38	4875.04	555.181	260.368	2327.91	1177.12	35586.8	3209.38	1265.21	10383.1	3399.58	84.8305	7.9272
321	Medication	1	0	0	66789.5	135.993	29.153	4594.16	0	0	10644.1	15904.7	7.36215	21258	1183.45	3779.53	81845.3	158.206	14.2561	0	30639.6	184.902	3674.7	10.4974	1023.63	37544.3	23448.9	620.753	0	176.466	230.155	3616	1958.01	0	2405.48	1235.81	3666.81	3122.41	390.053	125.199	43.4469	868.8	34228.9	4144.96	787.361	9924.4	2449.17	22.1658	0
322	Medication	1	507.834	33.7666	722.557	209.487	0	1760.72	5.50816	0	7366.89	39118	0	7196.13	4339.49	13347.3	14379.7	715.313	0	201.619	22499.4	91.4651	2314.96	71.0842	1119.32	41741.9	20834.8	4637.21	297.888	390.351	38.591	3697.8	923.652	312.415	2408.73	3625.75	7707.3	4642.77	591.496	327.252	111.009	635.911	51956.6	4394.85	910.605	90973.1	16036.8	0	59.5294
323	Medication	1	4.52813	0	11575.8	0	92.6024	3913.94	0	22.5646	8104.08	41364.7	14.0721	2708.39	7190.88	266.35	6841.5	605.049	1.04842	71.4027	9390.8	652.799	1505.23	3.66359	2646	40598.5	31050.5	1053.53	305.036	256.096	164.779	5535.47	1422.26	787.227	1598.62	1214.44	4294.11	4627.83	721.823	289.274	183.107	568.521	56086.7	3296.98	235.923	49892.8	17596.5	0.00248384	122.895
324	Medication	1	621.372	46127.4	30091.1	35986.7	132.737	0.277321	11.2596	905.509	10049.2	36940.1	0	11579.9	214.203	2107.17	73426.2	225.602	0	113.505	2376.31	446.976	12469.8	29.4765	4898.49	18694.5	23815.4	16223.4	337.711	223.74	124.257	5744.97	576.311	0	1140	0	11815.7	4363.72	171.909	66.0505	212.762	15.1332	34458.2	1813.39	856.267	0	0	0	47.463
325	Medication	1	39.4026	0	5934.33	0	167.641	1726.97	0	396.967	69555.4	30954.9	0	2342.74	0	584.808	35423.9	26.3531	210.575	293.65	1698.92	687.159	2364.53	6.14373	23932.9	29616.6	23538.3	1278.65	0	399.656	92.6937	908.976	712.927	517.516	1616.13	0	18948.4	687.678	786.991	100.308	843.167	722.692	45787.3	833.657	410.155	0	0	112.602	24.71
326	Medication	1	208.51	0	0	0.0672046	0	2959.14	16.3083	0	9479.56	32898	77.0466	2108.03	5653.52	575.655	2370.67	955.729	0	3.42375	4678.47	766.746	75.5144	0	2563.93	42479.2	26006.2	2593.66	237.496	137.772	86.0354	8809.41	368.637	632.118	1363.55	3333.29	7061.96	4886.48	336.936	366.283	107.405	650.944	53073.3	2127.75	6.22323	64118	23160.6	0	0
327	Medication	1	404.811	229.016	64880.6	602.737	285.174	33.8896	0	0	15078	34427.4	318.302	17198.8	3791.55	2202.79	84290.7	47.7575	17.3993	313.477	56658.7	103.831	2652.77	40.5677	1148.31	40276.7	27578.1	3672.65	1712.45	309.475	194.264	2150.24	1471.27	0	1888.36	0	4579.75	7133.99	906.341	263.267	0	0	34403.3	2035.94	96.7143	19940.6	14860.6	218.413	64.9795
328	Medication	1	37.9452	0.00715274	0	0.564717	0	3311.79	0.155588	0	7517.32	38187.1	200.909	237.845	7576.31	360.383	1303.31	1255.58	74.0706	0	2819.18	232.021	1409.25	0	3471.81	39849.2	27584.4	1355.96	0	156.499	175.071	8821.47	2508.54	767.632	1230.1	2317.81	3064.27	3647.58	948.978	57.2227	314.308	540.18	37894.2	2437.82	1.3811	42898.4	24833.9	0	0.0769156
329	Medication	1	199.426	3658.91	22380.2	3016.03	16.9879	1451.93	0.211107	2.20158	39000.8	35435.6	0	7218.31	329.793	1054.31	38709.9	12.0938	10259	35.9515	889.908	126.794	0	12.2877	1056.39	21879.3	19253.1	342.042	274.884	446.091	102.296	1340.83	604.249	383.85	1613.46	874.652	8990.41	1586.73	228.526	63.1513	0	1186.52	42904.2	1812.85	465.153	0	0	25.4671	0.383063
330	Medication	1	442.314	0	9553.25	0	285.297	1895.23	0	0.447399	35256.6	22095.7	0	4883.66	85.2744	922.157	39659.6	213.71	5309.29	93.2512	675.273	488.384	1448.19	40.8066	451.054	25985.3	19331.8	869.63	13.2556	985.167	166.976	3051.16	555.784	644.63	1191.92	0	5026.94	2350.74	526.039	312.849	279.097	330.791	43127.4	1787.85	819.999	0	0	152.233	94.4536
331	Medication	1	116.892	13038	65867.1	13093.6	103.497	1161.93	0.686376	198.979	1698.41	7128.31	102.559	19135.7	686.451	1767.61	115691	51.3944	0.203015	252.095	72520.1	150.573	0	415.843	0	19945.5	9242.41	2265.53	354.813	0	279.419	1060.29	883.668	0	1709.75	0	2926.23	3368.51	1015.26	366.828	971.053	1206.13	4342.81	3433.7	383.311	3111.82	0	123.247	14.8623
332	Medication	1	95.8418	0	7759.81	0	9.45346	6653.94	0	15.6471	13006.3	19536.2	346.498	8759.56	2706.3	5943.82	35573.7	296.31	7.40873	0	548.728	688.932	3829.77	35.8658	9642.82	30596	18818.3	605.578	198.732	752.988	252.457	4392.38	1209.72	357.594	1527.66	506.641	8413.45	2253.59	786.024	240.93	0	896.172	31799	10553.6	806.616	0	0	0	49.2675
333	Medication	1	74.1047	0	4552.2	225.353	0	7037.67	7.87629	0	8500.76	28844.7	81.5177	1039	446.403	193.83	5428.87	307.579	0	0	2022	267.033	1426.32	4.47116	2411.09	30112.9	15724	9.62199	713.439	401.928	89.6231	8339.76	2298.9	282.91	1871.46	6751.34	5837.31	5293.76	1062.42	35.0049	113.345	1372.21	33331.2	3129.26	454.551	9000.58	5456.13	0	316.934
334	Medication	1	111.092	0	1763.94	0.987247	41.9796	10510.2	1.15784	205.562	5754.14	11177.3	167.838	933.269	402.828	344.317	8364.25	82.0443	0.521306	129.001	3231.36	331.86	1113.56	4.55288	996.874	19171.1	17107.4	871.087	466.266	392.815	131.723	6907.66	1221.9	130.231	1296.98	3850.52	4449.96	574.249	476.018	42.0795	283.499	567.483	19069.1	3312.01	256.824	18146.9	7467.68	2.42696	145.177
335	Medication	1	0.00345783	3362.77	57603.6	2381.69	199.878	616.081	19.4592	10.791	23717.8	19229.3	147.456	6413.25	1749.41	12573.2	92703.8	205.908	0	265.636	24091.8	462.459	5521.2	25.8823	1530.81	18848.4	10151.9	0	0	547.502	177.249	3451.34	3673.52	0	1555.5	0	887.578	779.067	854.066	87.603	782.881	456.578	26205.8	2223.21	145.839	0	0	254.847	203.05
336	Medication	1	33.5661	0	1613.01	26.3041	0	820.746	0	399.693	67629.1	18732.3	0	1138.17	0	191.703	19144.1	232.625	0	178.373	1705.19	536.431	1396.96	0	20956.3	25814.9	19022.9	1875.59	545.253	297.736	152.503	1564.55	933.074	537.483	1554.54	518.376	18385.5	2021.65	564.25	429.856	2019.18	394.966	41470.9	933.743	942.943	0	0	27.5245	63.3956
337	Medication	1	17.215	0	0	0.127187	0	0	49.6456	73.1425	25718.1	19612.9	189.689	452.932	1259.75	743.415	7710.62	388.318	0	102	3032.91	501.502	3495.04	0	2040.5	19663	13790.8	0	0	93.4625	423.527	7210.73	563.158	754.62	893.15	1602.02	2847.13	558.368	540.381	184.118	0	155.266	32032.7	1060.79	196.201	0	0	127.146	31.4843
338	Medication	1	90.2151	69.1638	11238.7	0	12.4616	647.854	36.8204	134.857	5743.16	15717.4	0	14563.8	0	1605.93	11602.9	207.909	0	493.799	3542.52	760.532	5.43636	52.0766	1316.94	15833.4	9537.58	4625.33	1656.37	65.6588	293.844	3956.76	0	595.731	1222.43	4245.12	6521.11	2556.56	336.335	70.2917	410.111	645.416	7357.25	532.993	593.809	23474.5	1848.04	0	311.275
339	Medication	1	98.225	88.4119	36664.3	0.0530644	45.6852	2431.27	26.7715	152.657	11413.8	22544.5	188.716	4254.63	849.556	1142.01	49047.1	260.171	0	67.9013	9236.17	353.009	1915.15	12.3474	1112.67	17371	20318.8	2359.38	1331.97	150.528	103.7	3507.29	206.578	252.164	1293.57	2144.62	6281.71	4207.15	350.845	71.5647	1247.7	867.484	28406.5	797.593	385.926	4777.83	3369.28	51.3919	348.891
340	Medication	1	18.4468	164.445	2235.65	35.9508	10.7004	1240.54	0.774166	0	2811.5	21041.9	0.169032	8367.38	970.526	5798.58	8433.28	515.131	264.997	0	15653	560.785	2307.44	38.1582	2204.94	24879.1	12412.4	717.823	295.838	39.5529	258.458	7983.35	1228.48	326.604	1280.98	4633.28	4262.64	4110.78	489.276	0.230314	625.036	503.275	24186.1	724.301	351.105	12861.3	5332.27	70.4794	30.946
341	Medication	1	139.284	212.809	1162.04	0	0.24865	7550.67	0	0	2534.82	16722.5	13.1115	704.161	1636.17	481.824	5158.25	264.785	0	113.927	1764.7	266.076	1569.58	0	2289.68	17297.1	10047.1	2339.96	120.535	440.018	274.578	5344.41	1414.93	423.223	512.808	2647.57	4892.15	3511.35	436.236	208.826	2487.82	353.651	14156.7	1989.48	517.508	14012.1	4011.82	0	27.5241
342	Medication	1	0	6.18841	0	0	0	2621.78	8.03044	156.695	4303.78	17558.1	250.876	882.894	882.218	2119.38	4594.6	510.159	0.97044	33.6321	1325.52	447.25	1381.02	0	2358.55	18135	13829	1588.29	856.223	172.203	247.729	5262.66	385.053	542.776	671.015	11325.5	4500.17	2441.91	304.981	108.202	0	880.316	20028.1	1423.88	323.92	27193.8	2566.48	30.527	7.63437
343	Medication	1	0	0	282.4	0	0	5793.07	22.062	59.5174	735.325	11148.5	0	396.481	157.687	214.319	3220.64	170.353	33.6271	221.15	1244.17	264.795	388.225	1.13767	818.856	16134.8	9063.79	685.668	299.402	400.854	173.15	2820.65	1569.35	672.626	937.477	5867.72	4940.75	1731.71	302.199	345.395	258.557	449.255	15355.8	1637.55	295.785	15664.4	1003.32	0	0
344	Medication	1	0	0	1750.95	0	0	1.81538	89.1125	18.9323	925.515	13792.5	21.0584	567.067	0.143057	122.093	7972.63	285.205	9.75781	367.355	0	300.587	0	7.38843	0	11010	3213.9	0	331.459	1001.09	270.359	0	0	668.08	1036	159.83	0	0	584.743	7.52218	192.056	295.832	13394.8	491.547	134.181	0	0	0	129.388
345	Medication	1	0	0	0	4.36855	0	0	26.4442	120.92	733.619	18060.9	88.0945	323.049	344.694	261.649	4928.57	0.0265735	0	412.847	56.7956	170.396	0	47.7423	0	13528.7	7834.37	0	786.141	657.512	325.003	0	2419.48	1335.22	899.336	0	0	0	740.881	22.9482	0	470.972	13489.7	836.858	2.65639	0	0	11.739	0
346	Medication	1	141.583	0	303.377	18.3518	15.9974	1966.31	170.925	330.556	35306.9	10377.3	0	268.042	93.0571	2903.53	5825.57	220.372	0	236.74	1064.96	332.42	305.647	85.3248	19215.4	12222.4	11674.4	3.14059	0	145.736	221.841	793.045	514.782	615.82	652.515	0	22680.9	1510	278.187	125.113	0.643421	177.254	31416.2	215.047	36.1863	0	0	93.5998	1577.08
347	Medication	1	84.5233	0	26747.7	163.118	95.3366	83.8587	2.34238	544.592	25972	15058.3	0	8834.39	86.6957	34041	17603.5	28.9622	0	101.924	1011.72	330.09	2043.66	16.0634	18829.3	9087.95	7338.39	1100.22	5.39022	119.983	191.446	1536.67	950.092	0	1290.87	0	10868.6	972.809	714.596	393.909	465.375	111.226	20954.5	277.839	538.149	0	0	13.7636	7.71787
348	Medication	1	0	0.365857	0	0	190.538	2043.72	0	0	2860.01	9676.51	0	5183.92	96.5446	6252.25	3964.51	286.912	197.935	65.2223	3878.72	126.639	0	100.993	3144.49	7286.84	10244.4	510.816	241.02	77.6695	263.871	2804.41	1076.94	365.033	500.058	3889.32	5225.91	4785.12	234.083	253.304	140.329	565.065	9929.3	460.653	933.211	7569.09	1525.53	4965.36	0
349	Medication	1	73.1335	0	9138.26	0	215.788	6134.84	0	0	3049.93	11642.8	114.459	21539.1	3326.94	18753.4	10151.4	225.318	0	308.905	3745.04	265.641	624.073	65.7817	3224.8	16868.7	13518.3	277.882	165.993	0	165.872	3833.74	125.571	0	721.377	2625.53	5642.01	4385.56	496.416	123.278	734.625	365.061	12841.2	456.166	450.395	11014	3608.98	0	28.5274
350	Medication	1	14.5664	1062.98	24594.8	485.276	182.645	40.1261	0.158037	188.085	15584.1	26227.2	182.318	9269.43	2228.35	8565.16	40174.3	808.545	7.28035	426.907	2301.9	491.88	9993.66	540.991	467.942	33737.5	10286.8	94.0622	1838.02	7312.81	131.941	12119.2	996.994	1104.2	2199.72	2001.55	5302.59	2139.49	910.91	51.5075	22.5643	908.273	23388.8	26947.3	241.968	0	0	18810.5	689.584
351	Medication	1	0.723963	0	28900.6	0	0	2946.18	2.06855	10.8367	801.518	24885.9	0	2645.58	0	564.65	18143.9	564.337	9.11714	214.958	1271.17	303.268	1463.1	488.854	1904.56	21265.8	14243.6	675.254	1188.91	4551.12	290.466	5506.38	0	983.338	1462.03	2586.83	2757.98	1336.27	268.533	120.19	1.62346	638.316	14803.2	21586.7	231.868	6095.65	2182.65	1.9658	533.536
352	Medication	1	0	382.133	361.925	13.0358	0	0	11.8984	166.474	905.526	30481.2	355.423	283.494	435.699	236.083	6559.26	0	50.1972	56.6554	4.98367	609.658	0	532.307	0	20953.8	5277.67	0	1952.22	4976.93	198.786	0	685.367	392.901	1699.05	0	0	0	554.485	172.878	22.625	574.987	16851.4	15438	247.971	0	0	0	0
353	Medication	1	6.55786	0	44708	0	14.4675	0	136.048	241.832	985.364	23842.3	109.736	5965.2	291.358	1895.45	36651.1	185.152	153.591	402.458	0	31.2283	0	2263.5	0	11665.4	2520	0	1650.08	3360.97	362.268	0	1781.49	181.001	1148.83	0	0	0	1262.04	269.919	7.25634	688.771	12482.4	5459.65	177.939	0	0	90.1744	305.27
354	Medication	1	24.2379	5255.43	0	2798.91	0	0	5.25526	289.386	16673.7	16646.8	365.365	641.529	1188.61	421.464	6456.37	1119.63	331.534	770.523	829.413	235.482	12545.9	638.557	2962.26	23014	7023.53	0	0	2367.87	301.713	8827.31	798.761	1136.97	714.126	2105.7	1116.04	1015.95	465.728	96.041	0	124.7	19321.2	1269.46	353.14	0	0	164.346	277.445
355	Medication	1	323.774	0	27692.8	0	128.298	1462.17	8.31929	0	2507.88	17505.1	644.827	12752.9	1068.1	2974.71	31686.8	448.541	3.27064	212.141	4167.29	654.364	1327.22	653.198	2521.26	17783.2	15348.3	414.542	661.553	163.518	195.755	1127.92	1566.7	289.125	1178.75	296.171	7738.94	6160.38	397.479	60.8608	149.956	308.092	15480.6	1800.76	820.327	3527.76	448.263	47.8003	98.4766
356	Medication	1	125.234	0.0115639	0	0	0	7456.17	1.23289	177.611	1921.08	21844.1	0	677.908	0	190.825	1109.41	187.119	198.23	102.514	617.724	542.496	377.569	95.9869	2350.92	14963.1	12458	1919.22	1005.85	238.961	61.9547	3793.47	350.652	970.506	917.355	3221.01	4609.73	5288.61	391.747	168.645	29.4845	1163.67	14572.9	597.951	687.448	9353.62	1947.89	1420.42	41.3694
357	Medication	1	6.81254	0	22064.2	0	0.325265	3699.58	3.19492	0	874.165	25826.9	0	10542.6	0.243161	3847.19	8756.72	563.323	4.46742	154.683	1128.23	453.42	535.091	24.8645	6562.54	27614.7	13323.8	542.637	320.948	23.4022	367.978	4659.04	222.838	228.685	1026.52	6292.62	3655.27	4171.24	590.458	50.9795	296.144	595.105	11324.1	1014.1	788.81	14125.8	1129.02	0	167.445
358	Medication	1	18.0504	0	3693.18	10.0224	1.86341	0	52.8445	1104.49	148936	22541.1	0	560.507	0	287.557	19795.8	862.887	0.501518	359.161	2129.13	142.415	2487.93	57.6687	29921.7	21451.1	13725.6	2251.44	136.804	618.017	194.096	2373.07	837.138	605.554	1260.42	317.17	13453.2	760.054	678.033	229.259	15.937	431.78	18675.8	562.78	264.853	0	0	48.2459	498.38
359	Medication	1	83.8475	0	39209.1	0	215.381	940.785	4.73298	132.483	6177.85	8811.09	240.358	44578.1	77.5534	9547.48	44352.9	228.152	125.496	385.753	13377.8	486.68	2612.38	964.056	0	12579.7	5191.69	1727.08	129.758	1831.49	79.3243	8605.97	108.507	0	1347.66	651.232	9443.78	3627.76	761.754	191.126	278.213	346.373	4613.72	14090.2	754.255	2435.97	1525.94	170.173	1006.65
360	Medication	1	4.10055	0	483.83	0	0	0	24.6405	250.937	573.629	21714.1	78.3052	192.332	110.919	175.541	2332.94	59.101	127.543	2249.97	24.1288	301.501	0	3.24828	0	15226.7	7953.81	0	269.802	3482.24	561.112	0	260.121	1891.79	648.228	0	0	0	328.756	8.86711	146.441	275.692	14393.7	4125.25	284.37	0	0	0	34.0424
361	Medication	1	168.438	0	32626.9	148.646	93.6912	0	0.475676	160.459	88284.5	14256.6	209.815	6503.73	0	4910.31	31717.1	0	0	190.608	662.376	171.444	5135.33	231.652	3387.26	20344.5	4755.62	5614.22	1625.6	272.042	2.56332	3751.99	870.527	102.455	813.26	0	3133.16	1781.18	581.699	234.499	159.244	428.79	12825.6	1171.15	62.321	0	0	39.9956	0.0791344
362	Medication	1	210.433	0.0433601	12174	0	0	0	0.759798	2.48014	16457.5	21214.5	381.344	9726.41	0	2882.42	44419.7	424.432	5226.71	152.277	348.934	317.789	483.093	530.132	1816.57	18163.6	12757.9	1789.57	206.109	599.381	116.793	954.78	1940.65	0	375.092	0.514794	2575.05	403.769	285.577	1.27131	0	796.698	18559.8	544.456	70.0079	0	0	3.87743	214.004
363	Medication	1	152.449	280.521	20868.9	22.3941	50.8319	393.882	18.4724	842.515	30668.5	15853.7	0	13324.1	389.133	2404.13	57550.2	120.09	0	549.479	1823.3	211.627	2308.29	154.611	18314.1	10578.9	5779.46	389.861	0	297.932	52.4815	1450.92	582.233	0	690.803	0	32657.1	2536.43	416.21	0	280.621	491.512	15604.5	717.168	304.247	0	411.513	113.92	25.1013
364	Medication	1	230.694	3875.47	22090.3	3686.06	65.0133	1590.49	2.32803	0	5790.6	17482.4	281.934	6636.66	342.105	2076.14	29304.4	291.132	0.922173	185.967	243.966	647.951	6088.47	21764.6	4608.72	19058.5	3494.56	3719.91	875.467	343.485	95.6333	5150.98	138.334	127.415	420.678	837.944	4738.27	3394.05	229.047	307.456	0.105664	32.7909	4853.8	560.817	184.798	0	0	90.5928	229.015
365	Medication	1	95.0495	0	49206.6	0	17.0324	1646.04	720.733	915.26	0	12681.4	82.4545	31761.3	643.176	5279.49	76387.5	37.5082	0.560135	248.354	10697.4	360.563	4883.45	2583.21	1303.76	10385.1	7570.57	18.4205	705.954	269.66	91.7418	2902.76	291.453	0	377.597	0	8411.16	3522.76	934.515	176.255	6662.74	1054.21	3486.94	662.583	197.084	2893.94	702.76	197.199	20.9728
366	Medication	1	1.20181	515.06	1041.37	5.69802	0	0	65.6346	7.61157	409.596	21169.5	277.425	1922.64	78.1974	1257.31	7084.93	23.1474	0	611.022	3.7093	592.59	0	1564.08	0	9247.7	1452.3	0	1506.54	937.96	205.534	5.3243	1070.72	513.552	771.609	0	0	191.562	278.693	0	190.654	576.965	8686.99	222.417	255.349	0	0	896.749	126.903
367	Medication	1	149.515	155.807	335.295	89.9597	24.1096	5375.88	3.77332	11.4269	1202.56	21888.1	294.885	815.914	1763.25	1000.32	606.594	225.789	469.702	338.652	890.05	316.757	1494.67	1689.36	4367.43	20792.9	5089.12	5.7849	904.402	352.436	145.279	6367.51	843.186	546.907	380.409	3287.35	8184.58	3708.01	496.343	141.902	166.707	502.775	8304.82	162.774	488.572	15663.7	5872.01	1.16569	13.7291
368	Medication	1	0	0	0	190.171	0.394636	1681.94	0	58.8723	463.063	2095.48	510.197	2749.76	289.86	907.16	1800.7	43.766	1349.73	72.2815	840.985	506.845	3224.18	196.583	1701.79	8412.14	9268.12	2043.04	116.356	0	67.8656	4620.16	0	4307.54	153.666	55491.4	3525.08	21037.4	529.089	231.63	353.43	1316.8	12091.9	1129.19	485.252	3895.71	11979	4271.64	129.184
369	Medication	1	20.9901	142.223	4364.37	0.981302	25.5698	3472.27	0	33.0546	816.266	5964.58	287.024	1387.66	242.994	546.502	8603.37	94.8073	3068.61	263.783	295.175	711.115	2671.33	570.921	505.916	7203.35	10545	875.207	0	698.579	68.4146	4658.71	1019.88	2596.96	166.487	80262.6	2513.56	9806.16	599.311	3.49181	136.29	126.244	13208.6	1215.35	297.789	10897.5	11533	184.525	51.6682
370	Medication	1	27.6326	0	2557.76	0	144.185	0	2.85935	0	1870.66	8116.18	267.744	2227.64	0	2206.38	5407.72	8.25676	1307.18	168.468	34.5734	537.91	7422.09	404.18	4798.03	11688.6	12674.4	2953.21	626.585	188.851	89.5308	1027.92	1150.04	4834.07	208.965	50193.9	4840.01	10400.5	110.051	43.9202	474.957	604.621	17057.2	926.656	91.9705	0	0	180.083	197.118
371	Medication	1	6.57565	0	1948.39	0	93.6948	3655.54	0.0136168	0	655.422	9095.1	239.145	2522.83	2252.18	274.368	2206.81	164.412	3420.65	177.751	582.93	174.445	847.721	37.3636	1691.27	9955.74	13136.4	0	237.771	26.8062	45.9629	1997.01	2350.33	3212.67	193.827	103921	4745.58	17536.2	0.262528	35.93	151.746	69.4378	10124.7	455.528	299.749	5586.78	15981.7	15.0202	103.134
372	Medication	1	54.8432	27.7746	7940	0	16.2704	0	0.137136	450.41	93441.2	2009.33	0	1902.79	4.04932	1115.76	14300.8	5.94741	926.635	1742.29	976.992	402.156	1852.02	622.913	12282.8	1699.76	6331.8	8.82245	0	201.395	33.8157	0	6099.57	3123.74	252.835	4929.13	8818.28	1677.73	634.193	209.681	1000.27	148.119	8868.87	83.8128	218.564	0	0	65.9655	268.465
373	Medication	1	66.062	364.879	3013.3	558.383	5.40206	362.974	2.97815	0	886.306	6108.62	378.669	3171.52	0	2024.07	1751.17	274.744	2054.09	19.6701	0	490.653	4991.63	665.862	4229.72	7743.36	10570.6	2225.84	352.523	170.266	39.0415	396.384	305.346	3268.25	152.668	49169.6	4028.86	4116.07	17.8868	96.1919	130.092	497.041	13446.4	402.915	48.4546	0	0	49.9721	148.877
374	Medication	1	1.8175	0	51656.3	0	36.5985	3229.4	0.821711	118.952	0	794.076	101.953	2391	266.589	1004.4	56010	249.771	258.484	44.9195	321.592	439.448	1288.72	3499.43	278.827	2451.89	2689.43	1352.14	550.602	20.9823	22.9813	0	759.043	226.036	92.391	11852.8	2520.35	10571.1	288.975	1169.2	209.557	61.4076	2310.64	325.754	0.77181	0	2609.26	232.207	196.53
375	Medication	1	80.9276	0.0251776	351.871	0	57.5501	1893.16	20.1174	36.2633	1176.93	7854.19	69.6609	322.4	254.962	787.856	0	427.736	3590.57	742.2	442.52	156.71	4025.34	1393.21	2496.24	4887.08	9990.24	454.925	266.617	5.54411	0	3649.97	1156.84	5741.41	171.646	128155	3652.92	16400.6	130.171	75.6909	196.338	670.921	7897.37	294.26	281.966	19544.6	10638.5	65.1082	145.712
376	Medication	1	6318.92	0	368.266	0	189.247	5275.96	84.1564	72.3764	8876.89	5561.47	612.956	535.612	412.868	468.585	6903.39	34.9464	680.98	117.288	21.8732	320.997	414.651	283.243	231.585	85929.3	78218.5	240.549	501.728	15.2389	0	801.604	1158.13	2576.33	142.12	6626.98	2003.4	313.367	188.389	461.639	74.6524	137.297	19149.2	67.9889	47.9828	0	0	0	19.6765
377	Medication	1	1.12619	0	10122.8	0	69.7495	2844.35	0	0.0100506	360.653	5196.11	675.312	15584.5	1186.44	444.555	20268.5	0	691.832	77.1603	839.427	775.485	2471.81	509.897	462.545	7336.41	10336	159.118	1025.17	669.877	72.4327	1979.57	482.85	1174.69	135.983	58976.3	1570.41	19605.6	166.279	33.7066	265.004	428.815	6457.33	2896.91	904.466	8439.35	8694.03	90.8795	85.6824
378	Medication	1	11.5035	107.572	9875.45	0	69.4897	0	1.74743	0	905.793	7017.72	336.8	8782.77	0	537.588	20496.2	122.923	16.9069	150.75	132.896	193.756	0	2957.93	0	1302.42	4736.84	0	448.788	912.593	183.76	0	819.18	5325.16	21.4225	0	0	0	245.793	388.124	815.652	514.925	7777.53	1409.42	299.711	0	0	20.4496	82.9627
379	Medication	1	64.5204	53232.2	1561.98	31747.1	26.844	0	132615	29005.7	2998.19	1704.25	63.9442	8894.36	171.617	1063.06	9757.97	198.318	1333.04	145.738	206.685	409.753	1950.64	132338	4308.43	1227.38	2955.09	762.413	492.615	177.17	69.2708	0	145.771	3390.88	317.57	490.15	10297.1	194.38	0	107.86	159.875	0	6682.14	115.209	673.285	0	0	41.2196	0
380	Medication	1	92.2893	0	0	0	154.827	35.2073	0.263036	172.37	26375	4766.97	0	65.0654	17.4801	243.506	2911.15	0	1004.53	491.259	111.035	327.279	3705.11	1877.36	9779.84	3406.67	8739.49	409.648	961.644	102.196	5.89302	373.124	370.084	3066.57	355.492	4991.82	15407.8	1462.82	425.464	152.661	424.132	233.519	16510.9	501.97	178.463	0	0	65.9273	147.236
381	Medication	1	279.593	0	0	1.44176	56.7781	582.289	0.765424	4.20201	657.682	10363.1	363.199	277.014	0	102.903	1381.87	224.368	3270.8	4556.64	0	300.633	8349.37	4521.13	7225.24	3697.32	12478.8	817.204	0	337.802	0	3416.05	1483.15	2632.39	119.18	58634.1	5109.49	5585.11	54.4749	490.267	90.9683	0	8739.62	205.645	65.0215	0	0	111.988	1.66619
382	Medication	1	28.2658	1.35822	0	0	0	23.4688	16.8263	187.018	0	2375	407.529	70.5097	369.041	207.287	844.762	0	49.7887	1302.45	0	277.55	0	892.13	0	1677.94	3355.4	0	396.507	154.111	56.631	0	1581.7	2488.7	67.4798	531.58	0	0	274.171	77.1906	2069.57	150.953	2847.78	288.424	295.242	0	0	0	3.37884
383	Medication	1	2.67979	14838.4	12900.1	10288.3	4.18995	405.369	82.4503	438.359	391.024	3578.24	255.039	7711.41	2964.96	205.426	3582.78	242.842	936.616	20.3397	974.137	327.707	424.056	103837	382.25	1765.33	6271.83	3683.22	160.266	73.0472	0	474.346	0	1000.81	51.2406	8222.6	1726.82	18930.3	155.28	437.979	0	152.87	895.4	56.329	139.225	13443.3	22064.6	65.8673	82.1852
384	Medication	1	55.0965	0.545647	775.192	71.2158	21.3622	4437.05	10.0257	0.267144	298.585	6085.76	0	67.77	1.49722	51.0908	1017.64	165.977	3232.79	407.35	206.781	282.135	62.0606	121.204	1655.11	6132.49	10228.9	636.527	551.841	23.4939	143.485	1338.81	106.363	3149.9	120.243	106734	6112.87	13370.2	233.303	1.37268	7.44119	158.018	6026.73	75.0026	161.773	17239.6	8175.98	0	78.3921
385	Medication	1	229.718	2740.61	846.002	704.586	7.03069	1594.86	0	0	1276.53	9755.59	252.248	12734.4	1641.76	361.394	0	0	2377.2	122.489	1273.07	277.752	904.213	38522	1156.28	8456.39	11606	364.245	0	128.301	0	1534.95	277.685	1285.65	306.911	22297.4	5903	15860.5	51.9501	42.2763	660.092	297.384	6679.11	201.891	73.3042	19342.4	28899.7	2.03979	493.287
386	Medication	1	30.8848	0	502.744	0	0	0	13.0742	197.039	320.577	3200.31	359.225	122.843	48.3335	321.921	680.688	16.6673	0	177.934	0	413.862	0	451.081	0	1823.35	1714.13	0	574.725	1122.89	0	0	742.94	11786.6	25.4949	238.906	0	0	458.341	338.322	1076.59	355.761	4606.24	584.017	241.835	0	0	47.2491	159.315
387	Medication	1	107.109	100.626	4545.87	0	155.289	1067.86	0	0	8813.41	3007.08	172.474	1958.83	235.337	403.213	21237.7	58.0107	254.72	27.8994	0.433988	1245.74	8061.1	432.261	3222.63	8373.83	17479.6	184595	130.191	309.671	7.5691	930.852	1636.07	1238.22	92.0771	6533.14	5452.13	7128.66	468.84	258.753	620.079	31.8326	21923.3	51.0072	180.103	0	0	124.922	39.7583
388	Medication	1	11.7829	6083.1	0	1982.01	0	0	0	90.3073	60180.4	5415.41	571.76	221.66	0	316.517	0	664.627	1170.93	84.4011	0	393.124	5644.81	25798.6	729.254	3065.78	2852.79	578.042	187.132	257.288	78.9139	5318.58	1509.81	9610.35	162.098	44965.4	2812.48	4629.95	130.842	0.696338	513.154	377.504	2793.31	316.79	147.005	0	0	32.4669	118.521
389	Medication	1	197.051	0	21694.4	20.7175	70.9481	273.662	27.5321	161.704	14175.8	2397.3	0	405.992	0	137.247	2870.18	0	90.666	152.38	541.732	497.667	1921.24	756.321	15787.5	324.282	8105.83	752.848	577.263	155.143	37.9028	374.787	277.739	553.164	307.422	2812.79	18535.4	431.498	164.443	352.862	460.631	464.465	9241.92	151.543	285.179	0	0	122.747	74.998
390	Medication	1	16.86	7933.34	532.663	1980.4	8.87495	1453.63	39520.5	6366.37	0	555.78	134.759	1040.01	384.862	698.231	392.244	100.992	1728.49	794.451	0	195.866	2678.88	34546.9	1610.7	0	0	466.236	392.172	0.11541	21.7991	1931.2	1553.69	2304.51	1.91712	45272.9	1928.53	4171.84	0	152.615	0	242.921	0	80.2947	189.881	0	161.734	3.65597	29.3696
391	Medication	1	0	0	1871.08	3.65282	0.314573	0	34.1272	1.42819	848.325	1157.7	201.188	708.744	292.041	386.114	8752.08	0	43.7371	654.292	107.465	297.975	0	1134.19	0	1633.88	7721.79	0	127.526	130.951	6.34665	0	2754	4666.06	51.8859	0	0	0	109.5	314.472	3026.41	20.2801	8313.51	243.926	20.3164	0	0	2.54776	159.022
392	Medication	1	2.79912	0	0	12.5114	0	4639.69	0.00115493	143.598	18100.6	2855.15	0	424.988	0	269.849	1920.95	184.096	740.712	284.499	627.405	364.647	1930.71	22392.7	15225.8	1529.4	4589.34	1405.35	0	113.95	0	1275.89	2251.61	1796.18	148.172	1796.49	16031	1153.9	209.98	84.4003	314.581	2.0507	14254.3	0	206.149	0	0	134.302	1.61263
393	Medication	1	34.5722	0	5278.57	0	5.08002	145.801	1.57769	275.977	960.708	2765.64	658.601	346.127	661.5	0	2426.17	69.4541	1792.2	303.382	150.267	372.523	8269.54	224.46	505.049	2037.21	1711.71	0	991.301	10.7279	40.6495	940.158	941.008	2683.26	8.21813	16427.3	2332.78	3255.1	315.692	0	4290.15	459.841	3794.86	46.4145	126.701	0	0	2511.99	179.12
394	Medication	1	56.1985	0	10259	119.219	1.61529	0	26.4864	167.131	2714.48	3853.63	496.229	1239.14	465.318	143.411	12137.1	290.937	1844.85	986.647	2.72683	842.224	8354.26	928.415	578.702	733.237	3449.59	0	661.767	922.83	66.1522	5612.18	2539.41	2944.8	92.3691	22935.1	3704.45	1763.04	488.284	228.33	2091.86	253.81	2791.05	947.014	11.033	0	0	94.5907	349.354
395	Medication	1	7.71578	0	0	15.1291	0	0	3457.62	2603.14	1283.97	2454.09	255.946	0	929.321	68.4462	0	1.08201	2916.71	2256.5	166.219	177.13	4938.35	180.942	288.594	3412.37	2309.7	0	274.1	655.578	59.0832	2926.46	3342.9	3048.81	270.996	41931	2308.33	1245.4	438.414	0	982.547	299.377	3263.35	94.7313	97.8797	0	0	148.894	376.503
396	Medication	1	31.9671	0	0	0	123.817	7.86719	14.7827	125.266	0	4762.52	332.363	96.0555	508.582	169.677	1470.04	121.135	0	42.5911	0	480.642	0	1221.33	0	3210.12	2282.71	1.22541	268.944	207.926	141.765	0	275.329	4826.01	51.0888	0	0	0	593.916	5.53089	1601.23	995.101	3881.56	157.805	105.783	0	0	66.5597	227.316
397	Medication	1	0	60.2102	9677.92	0	13.547	366.791	0.0374792	0	0	3900.15	270.56	24746	2422.85	0	695.931	232.174	1035.83	228.54	11267.5	222.158	0	156.934	977	3256.02	4940.79	2491.75	0	0	149.812	0	345.1	906.154	57.5269	64496	4065.59	9862.82	323.233	1.03032	581.038	323.361	2426.19	400.625	61.7721	7378.67	9527.02	102.139	106.515
398	Medication	1	162.057	0.161822	317.6	0	43.0328	3307.85	0.131597	9.02919	319.102	2516.39	236.405	1065.68	13.2858	172.349	0	84.3814	1375.49	56.0676	134.466	211.948	2098.44	115.319	345.043	4887.75	7084.39	223.014	572.275	129.564	0	1864.83	235.029	2376.44	87.5749	79550.5	3778.63	15699.4	66.4365	143.585	263.729	372.247	4168.86	124.639	188.011	3177.2	13247.5	66.976	10.7895
399	Medication	1	187.175	49.4404	4698.62	305.056	1149.63	0	0	2.06447	74404.9	2236.15	0	30171.7	223.22	71.7398	8887.79	22.007	2612.09	494.062	1061.88	556.884	562.203	9497.04	1316.56	2326.6	3406.81	4600.74	765.71	18.9702	91.9972	1748.36	415.908	317.622	217.721	55962.7	4031.03	15323.5	69.973	0	51.0521	3.51097	2416.41	77.0335	738.312	6811.89	5540.43	137.943	242.029
400	Medication	1	19.1609	0	0	1.33233	0	0	5.26614	259.318	11443.6	2628.34	0	91.9434	102.36	16.0642	0	0.138018	1345.89	156.765	13.149	484.068	1247.91	553.096	12331.9	611.981	3861.64	871.494	301.193	312.893	7.42175	904.979	334.416	2780.23	124.951	6567.85	14432.2	1410.89	68.7307	153.139	135.049	97.8152	6963.61	224.693	59.5794	0	0	49.2475	0
401	Medication	1	46.5253	0	0	9.86473	0	4676.69	0	27.8712	1266.93	1980.1	154.862	215.353	116.203	371.298	753.054	181.347	844.346	198.471	349.052	521.62	4248.84	1412.82	1040.45	929.957	21272.5	1335.43	948.185	195.453	0	0	144.042	3015.7	13.8635	15464.1	10187.7	19803.2	89.6448	489.71	444.077	248.231	10625.6	108.002	83.6027	7682.66	8964.53	74.5065	139.616
402	Medication	1	8.13939	425.04	31723.9	58.8257	179.847	2889.97	2.96608	48.0161	276.313	1932.89	44.6245	665.749	1000.44	259.569	14352.5	72.6179	615.581	71.4417	156.404	164.138	2177.84	70494.8	439.737	5238.67	14751.7	402.277	940.475	3.45654	53.2826	0	1032.71	0	120.127	27066.3	3891.61	17421.5	45.1021	288.963	183.128	230.045	1919.75	234.309	143.55	453.908	3544.64	56.6426	69.2162
403	Medication	1	0	0	0	0.506859	0	0	7.97273	204.911	202.001	1365.44	385.483	48.7815	167.242	8.40546	281.461	143.171	1422.25	48.6332	12.3611	234.289	1273.63	0.141376	1017.41	515.648	816.003	10.3815	23.2074	117.149	59.3337	3727.85	1932.39	6149.7	0	27556.2	1329.61	2001.94	87.853	0.574007	2235.67	164.085	1442.73	517.826	0	0	0	65.9141	168.518
404	Medication	1	0	0	4746.53	230.141	71.1348	0	0	49.9504	850.442	327.017	417.21	666.497	200.214	120.667	9102.17	0	542.779	213.539	1523.66	423.788	1545.64	22957.3	951.537	1300.58	0	0	0	171.607	38.0031	0	1759.1	996.744	2.48536	7971.95	4367.67	1119.95	294.225	86.8601	1678.06	125.962	413.765	99.648	171.521	0	0	71.7389	0
405	Medication	1	67.9267	0.252254	1273.89	0.175126	0.105305	0	0	131.113	7351.79	2448.37	0	96.8623	1.90585	25.7196	468.83	12.612	198.157	137.279	135.723	326.567	2737.14	2238.15	9702.76	615.419	1581.74	620.668	11.176	190.674	0	679.826	0	435.242	81.9896	2730.64	19129.4	549.224	9.67457	435.27	149.738	133.566	6570.06	208.673	223.818	0	0	50.0101	236.757
406	Medication	1	0	0.0188065	781.21	127.795	0	2442.43	0.0508376	71.0936	0	1235.02	342.093	0	204.696	4.22425	0	52.4486	2112.63	0	1.4859	250.815	582.931	1618.21	1079.78	0	415.05	3.87137	304	9.6674	0.5342	525.801	785.346	805.764	0	60766.8	4479.11	9287.91	68.4179	0	10.2524	86.6025	643.085	379.769	93.7735	604.408	7988.98	0	0.716336
407	Medication	1	100.978	47.2585	1898.32	0	0.0206778	292.42	0.472938	105.493	94.6031	440.108	415.746	104.567	125.862	47.7679	1094.07	97.468	1000.92	176.976	284.688	114.651	1483.18	2756.17	0	292.822	0	998.359	87.2367	64.4852	71.8908	1322.66	0	294.455	104.804	41365.2	3321.16	5404.09	167.845	513.174	266.558	147.043	532.978	193.949	58.9753	2006.22	8924.81	37.9762	212.74
[truncated: 28 more rows]
[truncated: 5,000 more columns]

## Sheet: SI Figure S3
	VIP Compound IDX
Alcohol Units	155	248	652	371	351	1917	408	1492	1061	606	748	546	2365	1261	3986	152	297	356	750	967	1072	1089	1238	1371	1374	1528	3243	4690	375	1660	4831
[truncated: 274 more rows]
